# Supplementary material for: Modeling Outcomes of First-Line Antiretroviral Therapy and Rate of CD4 Counts Change among a Cohort of HIV/AIDS Patients in Ethiopia: A Retrospective Cohort Study
Source: PLoS One. 2016 Dec 20;11(12):e0168323. doi: 10.1371/journal.pone.0168323 (PMC5173384; doi:10.1371/journal.pone.0168323)
Supplement: S4 Appendix — (XLSX) [file pone.0168323.s004.xlsx]

## Sheet: minimal dataset
IDNo	age	ageg	sex	bfstatus	bfstatusg	bweight	BWHOs	bwhosg	cd4count	bcd4g2	bcd4g3	ARTyear	year2	month2onart2	month	fregimen	oregimen	NNRTI	NRTI	Event type	statusAll	death	lost	comp1	comp2	failure	changeNNRTI	changeNRTI
1	45	2	Male	A	A&B	44	III	III&IV	55	1	1	2009	1	52	52	TDF+3TC+EFV	1c	NVP	AZT	C	1	0	0	0	0	0	1	1
2	30	1	Female	A	A&B	46	III	III&IV	18	1	1	2011	2	24	24	TDF+3TC+EFV	1c	NVP	AZT	C	1	0	0	0	0	0	1	1
3	43	2	Male	A	A&B	48.5	IV	III&IV	25	1	1	2009	1	58	58	AZT-3TC-EFV	1a	NVP	d4t	C	1	0	0	0	0	0	1	1
4	42	2	Male	A	A&B	50	IV	III&IV	29	1	1	2010	2	40	40	TDF+3TC+EFV	1c	NVP	AZT	C	1	0	0	0	0	0	1	1
5	40	2	Male	W	W	79	I	I&II	80	1	1	2012	2	13	4	TDF+3TC+EFV	1c	NVP	AZT	C	1	0	0	0	0	0	1	1
6	35	1	Female	W	W	46	I	I&II	99	1	1	2012	2	13	13	TDF+3TC+EFV	1c	NVP	AZT	C	1	0	0	0	0	0	1	1
7	45	2	Male	W	W	68	I	I&II	15	1	1	2013	2	8	8	TDF+3TC+EFV	1c	NVP	AZT	C	1	0	0	0	0	0	1	1
8	43	2	Male	W	W	66	II	I&II	99	1	1	2009	1	51	51	TDF+3TC+EFV	1c	NVP	AZT	C	1	0	0	0	0	0	1	1
9	30	1	Female	W	W	33	II	I&II	79	1	1	2012	2	16	16	TDF+3TC+EFV	1c	NVP	AZT	C	1	0	0	0	0	0	1	1
10	28	1	Female	W	W		II	I&II	81	1	1	2013	2	11	11	TDF+3TC+EFV	1c	NVP	AZT	C	1	0	0	0	0	0	1	1
11	34	1	Male	W	W	52	III	III&IV	32	1	1	2009	1	54	54	TDF+3TC+EFV	1c	NVP	AZT	C	1	0	0	0	0	0	1	1
12	27	1	Female	W	W	78	III	III&IV	49	1	1	2009	1	53	53	TDF+3TC+EFV	1c	NVP	AZT	C	1	0	0	0	0	0	1	1
13	50	2	Male	W	W		III	III&IV	25	1	1	2010	2	36	36	AZT-3TC-EFV	1a	NVP	d4t	C	1	0	0	0	0	0	1	1
14	36	1	Male	W	W	53	III	III&IV	83	1	1	2010	2	46	45	TDF+3TC+EFV	1c	NVP	AZT	C	1	0	0	0	0	0	1	1
15	32	1	Female	W	W	48	III	III&IV	96	1	1	2010	2	41	41	TDF+3TC+EFV	1c	NVP	AZT	C	1	0	0	0	0	0	1	1
16	35	1	Female	W	W		III	III&IV	6	1	1	2012	2	21	21	TDF+3TC+EFV	1c	NVP	AZT	C	1	0	0	0	0	0	1	1
17	47	2	Male	W	W		III	III&IV	42	1	1	2012	2	24	24	AZT-3TC-NVP	1f	EFV	TDF	C	1	0	0	0	0	0	1	1
18	39	1	Male	W	W	59	III	III&IV	74	1	1	2012	2	20	20	TDF+3TC+EFV	1c	NVP	AZT	C	1	0	0	0	0	0	1	1
19	35	1	Female	W	W		IV	III&IV	10	1	1	2009	1	49	49	TDF+3TC+EFV	1c	NVP	AZT	C	1	0	0	0	0	0	1	1
20	28	1	Female	W	W	46	IV	III&IV	44	1	1	2009	1	57	57	TDF+3TC+EFV	1c	NVP	AZT	C	1	0	0	0	0	0	1	1
21	38	1	Female	W	W		IV	III&IV	6	1	1	2011	2	27	27	TDF+3TC+EFV	1c	NVP	AZT	C	1	0	0	0	0	0	1	1
22	31	1	Male	W	W	59	IV	III&IV	55	1	1	2012	2	18	12	TDF+3TC+EFV	1c	NVP	AZT	C	1	0	0	0	0	0	1	1
23	33	1	Female	A	A&B	47	III	III&IV	100	1	2	2009	1	53	30	AZT-3TC-EFV	1a	NVP	d4t	C	1	0	0	0	0	0	1	1
24	30	1	Female	W	W	52	II	I&II	173	1	2	2010	2	47	47	TDF+3TC+EFV	1c	NVP	AZT	C	1	0	0	0	0	0	1	1
25	45	2	Male	W	W		II	I&II	180	1	2	2010	2	37	37	TDF+3TC+EFV	1c	NVP	AZT	C	1	0	0	0	0	0	1	1
26	60	2	Male	W	W	62	II	I&II	174	1	2	2012	2	20	20	TDF+3TC+EFV	1c	NVP	AZT	C	1	0	0	0	0	0	1	1
27	25	1	Female	W	W	50	II	I&II	118	1	2	2013	2	6	6	TDF+3TC+NVP	1b	EFV	d4t	C	1	0	0	0	0	0	1	1
28	28	1	Male	W	W	57	III	III&IV	110	1	2	2009	1	57	57	AZT-3TC-NVP	1b	EFV	d4t	C	1	0	0	0	0	0	1	1
29	32	1	Male	W	W		III	III&IV	129	1	2	2010	2	46	46	TDF+3TC+EFV	1c	NVP	AZT	C	1	0	0	0	0	0	1	1
30	38	1	Male	W	W		III	III&IV	180	1	2	2010	2	36	36	TDF+3TC+EFV	1c	NVP	AZT	C	1	0	0	0	0	0	1	1
31	28	1	Female	W	W	50	III	III&IV	129	1	2	2011	2	25	25	TDF+3TC+EFV	1c	NVP	AZT	C	1	0	0	0	0	0	1	1
32	32	1	Male	W	W	56	III	III&IV	155	1	2	2011	2	28	28	TDF+3TC+EFV	1c	NVP	AZT	C	1	0	0	0	0	0	1	1
33	29	1	Male	W	W	53	III	III&IV	186	1	2	2011	2	27	27	TDF+3TC+EFV	1c	NVP	AZT	C	1	0	0	0	0	0	1	1
34	30	1	Male	W	W	49	III	III&IV	124	1	2	2013	2	7	7	TDF+3TC+EFV	1c	NVP	AZT	C	1	0	0	0	0	0	1	1
35	32	1	Male	W	W	52	III	III&IV	130	1	2	2013	2	9	9	TDF+3TC+EFV	1c	NVP	AZT	C	1	0	0	0	0	0	1	1
36	32	1	Female	W	W	50	IV	III&IV	180	1	2	2009	1	52	52	AZT-3TC-NVP	1f	EFV	TDF	C	1	0	0	0	0	0	1	1
37	32	1	Female	W	W		IV	III&IV	174	1	2	2011	2	33	33	TDF+3TC+EFV	1c	NVP	AZT	C	1	0	0	0	0	0	1	1
38	28	1	Female	W	W	71	IV	III&IV	166	1	2	2012	2	16	16	AZT-3TC-NVP	1f	EFV	TDF	C	1	0	0	0	0	0	1	1
39	30	1	Female	W	W	37	I	I&II	208	2	3	2010	2	43	43	TDF+3TC+EFV	1c	NVP	AZT	C	1	0	0	0	0	0	1	1
40	30	1	Female	W	W	40	I	I&II	285	2	3	2013	2	6	5	TDF+3TC+EFV	1c	NVP	AZT	C	1	0	0	0	0	0	1	1
41	35	1	Male	W	W		II	I&II	223	2	3	2010	2	36	36	TDF+3TC+EFV	1c	NVP	AZT	C	1	0	0	0	0	0	1	1
42	45	2	Female	W	W		II	I&II	395	2	3	2011	2	35	35	TDF+3TC+EFV	1c	NVP	AZT	C	1	0	0	0	0	0	1	1
43	30	1	Female	W	W	46	II	I&II	309	2	3	2012	2	16	14	TDF+3TC+EFV	1c	NVP	AZT	C	1	0	0	0	0	0	1	1
44	30	1	Female	W	W	58	II	I&II	259	2	3	2013	2	6	6	TDF+3TC+EFV	1c	NVP	AZT	C	1	0	0	0	0	0	1	1
45	30	1	Male	W	W		III	III&IV	467	2	3	2010	2	38	38	AZT-3TC-EFV	1a	NVP	d4t	C	1	0	0	0	0	0	1	1
46	30	1	Female	W	W	40.8	III	III&IV	233	2	3	2011	2	32	29	TDF+3TC+EFV	1c	NVP	AZT	C	1	0	0	0	0	0	1	1
47	38	1	Male	W	W	53	III	III&IV	290	2	3	2011	2	29	29	TDF+3TC+EFV	1c	NVP	AZT	C	1	0	0	0	0	0	1	1
48	28	1	Female	W	W	41	III	III&IV	325	2	3	2012	2	24	21	TDF+3TC+EFV	1c	NVP	AZT	C	1	0	0	0	0	0	1	1
49	38	1	Female	W	W	37	III	III&IV	329	2	3	2013	2	10	8	TDF+3TC+EFV	1c	NVP	AZT	C	1	0	0	0	0	0	1	1
50	25	1	Female	A	A&B	50	III	III&IV	31	1	1	2009	1	49	49	TDF+3TC+EFV	1b	EFV	d4t	CB	0	0	0	0	0	0	0	1
51	36	1	Male	A	A&B	48	III	III&IV	47	1	1	2009	1	50	4	TDF+3TC+EFV	1d	EFV	AZT	CB	0	0	0	0	0	0	0	1
52	30	1	Male	A	A&B	30	III	III&IV	44	1	1	2010	2	46	1	TDF+3TC+NVP	1c	NVP	AZT	CB	0	0	0	0	0	0	0	1
53	33	1	Male	A	A&B	52	III	III&IV	62	1	1	2010	2	42	42	TDF+3TC+EFV	1d	EFV	AZT	CB	0	0	0	0	0	0	0	1
54	30	1	Female	A	A&B		III	III&IV	73	1	1	2011	2	30	30	TDF+3TC+EFV	1d	EFV	AZT	CB	0	0	0	0	0	0	0	1
55	20	1	Female	A	A&B	40	IV	III&IV	73	1	1	2009	1	60	60	AZT-3TC-NVP	1a	NVP	d4t	CB	0	0	0	0	0	0	0	1
56	25	1	Female	A	A&B	44	IV	III&IV	75	1	1	2009	1	56	56	TDF+3TC+EFV	1b	EFV	d4t	CB	0	0	0	0	0	0	0	1
57	27	1	Male	A	A&B	40	IV	III&IV	79	1	1	2009	1	55	55	AZT-3TC-EFV	1b	EFV	d4t	CB	0	0	0	0	0	0	0	1
58	30	1	Male	A	A&B	50	IV	III&IV	36	1	1	2010	2	43	43	AZT-3TC-EFV	1b	EFV	d4t	CB	0	0	0	0	0	0	0	1
59	45	2	Female	B	A&B		III	III&IV	85	1	1	2009	1	57	57	AZT-3TC-NVP	1a	NVP	d4t	CB	0	0	0	0	0	0	0	1
60	28	1	Female	B	A&B	54	IV	III&IV	18	1	1	2009	1	56	56	TDF+3TC+EFV	1d	EFV	AZT	CB	0	0	0	0	0	0	0	1
61	37	1	Female	B	A&B		IV	III&IV	69	1	1	2009	1	48	48	AZT-3TC-NVP	1a	NVP	d4t	CB	0	0	0	0	0	0	0	1
62	25	1	Female	B	A&B		IV	III&IV	73	1	1	2009	1	50	50	TDF+3TC+NVP	1c	NVP	AZT	CB	0	0	0	0	0	0	0	1
63	25	1	Female	W	W	42	I	I&II	85	1	1	2011	2	25	25	TDF+3TC+NVP	1c	NVP	AZT	CB	0	0	0	0	0	0	0	1
64	45	2	Female	W	W	42	II	I&II	72	1	1	2009	1	59	59	TDF+3TC+EFV	1d	EFV	AZT	CB	0	0	0	0	0	0	0	1
65	40	2	Female	W	W	46	II	I&II	92	1	1	2009	1	60	60	AZT-3TC-NVP	1a	NVP	d4t	CB	0	0	0	0	0	0	0	1
66	45	2	Male	W	W		II	I&II	46	1	1	2010	2	38	38	TDF+3TC+NVP	1c	NVP	AZT	CB	0	0	0	0	0	0	0	1
67	35	1	Female	W	W	51	II	I&II	72	1	1	2010	2	45	45	TDF+3TC+NVP	1c	NVP	AZT	CB	0	0	0	0	0	0	0	1
68	26	1	Female	W	W	32	III	III&IV	17	1	1	2009	1	52	52	AZT-3TC-EFV	1b	EFV	d4t	CB	0	0	0	0	0	0	0	1
69	25	1	Female	W	W	38	III	III&IV	25	1	1	2009	1	58	58	AZT-3TC-NVP	1a	NVP	d4t	CB	0	0	0	0	0	0	0	1
70	26	1	Female	W	W	49	III	III&IV	44	1	1	2009	1	57	57	AZT-3TC-NVP	1a	NVP	d4t	CB	0	0	0	0	0	0	0	1
71	28	1	Male	W	W	45	III	III&IV	44	1	1	2009	1	48	48	TDF+3TC+EFV	1b	EFV	d4t	CB	0	0	0	0	0	0	0	1
72	22	1	Female	W	W	42	III	III&IV	51	1	1	2009	1	53	50	AZT-3TC-NVP	1a	NVP	d4t	CB	0	0	0	0	0	0	0	1
73	39	1	Male	W	W	64	III	III&IV	55	1	1	2009	1	52	34	AZT-3TC-NVP	1a	NVP	d4t	CB	0	0	0	0	0	0	0	1
74	48	2	Female	W	W	50	III	III&IV	57	1	1	2009	1	54	54	TDF+3TC+NVP	1c	NVP	AZT	CB	0	0	0	0	0	0	0	1
75	37	1	Male	W	W	60	III	III&IV	66	1	1	2009	1	51	51	TDF+3TC+NVP	1c	NVP	AZT	CB	0	0	0	0	0	0	0	1
76	45	2	Male	W	W	56	III	III&IV	74	1	1	2009	1	58	58	TDF+3TC+NVP	1c	NVP	AZT	CB	0	0	0	0	0	0	0	1
77	28	1	Female	W	W	40	III	III&IV	85	1	1	2009	1	55	55	TDF+3TC+EFV	1b	EFV	d4t	CB	0	0	0	0	0	0	0	1
78	24	1	Female	W	W	49	III	III&IV	88	1	1	2009	1	56	56	AZT-3TC-NVP	1a	NVP	d4t	CB	0	0	0	0	0	0	0	1
79	37	1	Male	W	W	49	III	III&IV	93	1	1	2009	1	55	55	TDF+3TC+NVP	1c	NVP	AZT	CB	0	0	0	0	0	0	0	1
80	55	2	Female	W	W	52	III	III&IV	70	1	1	2010	2	48	48	AZT-3TC-NVP	1a	NVP	d4t	CB	0	0	0	0	0	0	0	1
81	40	2	Male	W	W	64	III	III&IV	94	1	1	2010	2	46	46	TDF+3TC+EFV	1d	EFV	AZT	CB	0	0	0	0	0	0	0	1
82	29	1	Male	W	W	49	III	III&IV	51	1	1	2011	2	33	33	TDF+3TC+NVP	1c	NVP	AZT	CB	0	0	0	0	0	0	0	1
83	28	1	Female	W	W	39	III	III&IV	68	1	1	2011	2	26	26	TDF+3TC+NVP	1c	NVP	AZT	CB	0	0	0	0	0	0	0	1
84	40	2	Male	W	W	50	III	III&IV	26	1	1	2012	2	19	19	TDF+3TC+EFV	1d	EFV	AZT	CB	0	0	0	0	0	0	0	1
85	36	1	Male	W	W	52	III	III&IV	41	1	1	2012	2	17	17	TDF+3TC+NVP	1c	NVP	AZT	CB	0	0	0	0	0	0	0	1
86	35	1	Female	W	W	46	III	III&IV	64	1	1	2012	2	17	17	TDF+3TC+NVP	1c	NVP	AZT	CB	0	0	0	0	0	0	0	1
87	44	2	Male	W	W	55	III	III&IV	77	1	1	2012	2	20	20	TDF+3TC+EFV	1b	EFV	d4t	CB	0	0	0	0	0	0	0	1
88	28	1	Male	W	W	43	IV	III&IV	74	1	1	2009	1	56	56	AZT-3TC-NVP	1a	NVP	d4t	CB	0	0	0	0	0	0	0	1
89	25	1	Male	W	W		IV	III&IV	49	1	1	2011	2	28	28	TDF+3TC+EFV	1d	EFV	AZT	CB	0	0	0	0	0	0	0	1
90	26	1	Female	W	W	41.5	IV	III&IV	97	1	1	2012	2	23	23	AZT-3TC-EFV	1b	EFV	d4t	CB	0	0	0	0	0	0	0	1
91	28	1	Female	A	A&B	58	III	III&IV	112	1	2	2009	1	58	58	AZT-3TC-NVP	1a	NVP	d4t	CB	0	0	0	0	0	0	0	1
92	25	1	Male	A	A&B	49	III	III&IV	119	1	2	2009	1	50	7	TDF+3TC+EFV	1b	EFV	d4t	CB	0	0	0	0	0	0	0	1
93	26	1	Female	A	A&B		III	III&IV	187	1	2	2011	2	33	33	TDF+3TC+EFV	1d	EFV	AZT	CB	0	0	0	0	0	0	0	1
94	40	2	Female	A	A&B	42	III	III&IV	150	1	2	2013	2	11	11	TDF+3TC+EFV	1d	EFV	AZT	CB	0	0	0	0	0	0	0	1
95	45	2	Female	B	A&B		II	I&II	125	1	2	2012	2	15	15	TDF+3TC+NVP	1c	NVP	AZT	CB	0	0	0	0	0	0	0	1
96	33	1	Male	W	W	62	I	I&II	105	1	2	2009	1	51	43	TDF+3TC+EFV	1b	EFV	d4t	CB	0	0	0	0	0	0	0	1
97	27	1	Female	W	W	40	I	I&II	140	1	2	2009	1	51	51	AZT-3TC-NVP	1e	NVP	TDF	CB	0	0	0	0	0	0	0	1
98	58	2	Male	W	W	75	I	I&II	164	1	2	2009	1	52	52	AZT-3TC-NVP	1a	NVP	d4t	CB	0	0	0	0	0	0	0	1
99	40	2	Male	W	W	63	I	I&II	187	1	2	2009	1	56	56	TDF+3TC+NVP	1c	NVP	AZT	CB	0	0	0	0	0	0	0	1
100	45	2	Male	W	W		I	I&II	108	1	2	2010	2	39	39	TDF+3TC+NVP	1c	NVP	AZT	CB	0	0	0	0	0	0	0	1
101	35	1	Female	W	W		I	I&II	138	1	2	2010	2	37	37	TDF+3TC+NVP	1c	NVP	AZT	CB	0	0	0	0	0	0	0	1
102	50	2	Male	W	W	53	I	I&II	159	1	2	2010	2	42	42	TDF+3TC+NVP	1c	NVP	AZT	CB	0	0	0	0	0	0	0	1
103	37	1	Female	W	W	49	I	I&II	170	1	2	2010	2	41	41	TDF+3TC+NVP	1c	NVP	AZT	CB	0	0	0	0	0	0	0	1
104	60	2	Female	W	W	42	I	I&II	135	1	2	2011	2	26	26	TDF+3TC+NVP	1c	NVP	AZT	CB	0	0	0	0	0	0	0	1
105	24	1	Female	W	W	59	I	I&II	147	1	2	2011	2	28	28	TDF+3TC+NVP	1c	NVP	AZT	CB	0	0	0	0	0	0	0	1
106	28	1	Female	W	W	53	I	I&II	173	1	2	2011	2	26	26	TDF+3TC+NVP	1c	NVP	AZT	CB	0	0	0	0	0	0	0	1
107	24	1	Female	W	W	56	I	I&II	175	1	2	2011	2	32	32	TDF+3TC+NVP	1c	NVP	AZT	CB	0	0	0	0	0	0	0	1
108	20	1	Male	W	W	45	I	I&II	190	1	2	2011	2	32	30	TDF+3TC+NVP	1c	NVP	AZT	CB	0	0	0	0	0	0	0	1
109	30	1	Female	W	W		I	I&II	195	1	2	2011	2	29	29	TDF+3TC+NVP	1c	NVP	AZT	CB	0	0	0	0	0	0	0	1
110	33	1	Female	W	W	37	I	I&II	102	1	2	2012	2	18	18	TDF+3TC+NVP	1c	NVP	AZT	CB	0	0	0	0	0	0	0	1
111	35	1	Female	W	W	60	I	I&II	155	1	2	2012	2	15	15	TDF+3TC+NVP	1c	NVP	AZT	CB	0	0	0	0	0	0	0	1
112	39	1	Male	W	W	60	I	I&II	170	1	2	2012	2	13	13	TDF+3TC+EFV	1d	EFV	AZT	CB	0	0	0	0	0	0	0	1
113	30	1	Female	W	W	67	II	I&II	106	1	2	2009	1	58	58	AZT-3TC-NVP	1a	NVP	d4t	CB	0	0	0	0	0	0	0	1
114	30	1	Male	W	W	44	II	I&II	115	1	2	2009	1	52	52	AZT-3TC-NVP	1a	NVP	d4t	CB	0	0	0	0	0	0	0	1
115	36	1	Female	W	W	65	II	I&II	119	1	2	2009	1	57	4	TDF+3TC+NVP	1a	NVP	d4t	CB	0	0	0	0	0	0	0	1
116	32	1	Male	W	W	56	II	I&II	120	1	2	2009	1	56	56	AZT-3TC-NVP	1a	NVP	d4t	CB	0	0	0	0	0	0	0	1
117	40	2	Male	W	W	58	II	I&II	128	1	2	2009	1	54	4	TDF+3TC+NVP	1a	NVP	d4t	CB	0	0	0	0	0	0	0	1
118	43	2	Female	W	W	50	II	I&II	144	1	2	2009	1	56	56	TDF+3TC+EFV	1b	EFV	d4t	CB	0	0	0	0	0	0	0	1
119	43	2	Female	W	W	45	II	I&II	145	1	2	2009	1	57	57	AZT-3TC-NVP	1a	NVP	d4t	CB	0	0	0	0	0	0	0	1
120	28	1	Female	W	W	56	II	I&II	183	1	2	2009	1	50	50	AZT-3TC-NVP	1a	NVP	d4t	CB	0	0	0	0	0	0	0	1
121	28	1	Female	W	W	45	II	I&II	192	1	2	2009	1	56	56	AZT-3TC-NVP	1a	NVP	d4t	CB	0	0	0	0	0	0	0	1
122	40	2	Male	W	W	57	II	I&II	180	1	2	2010	2	37	4	AZT-3TC-NVP	1a	NVP	d4t	CB	0	0	0	0	0	0	0	1
123	42	2	Male	W	W		II	I&II	140	1	2	2011	2	31	31	TDF+3TC+NVP	1c	NVP	AZT	CB	0	0	0	0	0	0	0	1
124	22	1	Female	W	W		II	I&II	194	1	2	2011	2	36	36	TDF+3TC+NVP	1c	NVP	AZT	CB	0	0	0	0	0	0	0	1
125	50	2	Male	W	W		III	III&IV	121	1	2	2009	1	59	59	TDF+3TC+EFV	1b	EFV	d4t	CB	0	0	0	0	0	0	0	1
126	30	1	Male	W	W		III	III&IV	137	1	2	2009	1	51	15	TDF+3TC+EFV	1b	EFV	d4t	CB	0	0	0	0	0	0	0	1
127	24	1	Female	W	W	43	III	III&IV	141	1	2	2009	1	56	56	AZT-3TC-NVP	1a	NVP	d4t	CB	0	0	0	0	0	0	0	1
128	26	1	Female	W	W	45	III	III&IV	149	1	2	2009	1	51	51	AZT-3TC-NVP	1a	NVP	d4t	CB	0	0	0	0	0	0	0	1
129	38	1	Female	W	W	48	III	III&IV	149	1	2	2009	1	51	51	TDF+3TC+NVP	1c	NVP	AZT	CB	0	0	0	0	0	0	0	1
130	61	2	Male	W	W	53	III	III&IV	174	1	2	2009	1	60	60	TDF+3TC+NVP	1c	NVP	AZT	CB	0	0	0	0	0	0	0	1
131	40	2	Female	W	W	51	III	III&IV	196	1	2	2009	1	58	58	AZT-3TC-NVP	1a	NVP	d4t	CB	0	0	0	0	0	0	0	1
132	30	1	Female	W	W	59	III	III&IV	199	1	2	2009	1	56	22	AZT-3TC-NVP	1a	NVP	d4t	CB	0	0	0	0	0	0	0	1
133	32	1	Male	W	W	53	III	III&IV	103	1	2	2010	2	44	44	TDF+3TC+EFV	1b	EFV	d4t	CB	0	0	0	0	0	0	0	1
134	33	1	Male	W	W	67	III	III&IV	106	1	2	2010	2	46	46	TDF+3TC+EFV	1d	EFV	AZT	CB	0	0	0	0	0	0	0	1
135	30	1	Male	W	W	44	III	III&IV	126	1	2	2010	2	44	41	TDF+3TC+NVP	1c	NVP	AZT	CB	0	0	0	0	0	0	0	1
136	49	2	Female	W	W		III	III&IV	149	1	2	2010	2	42	37	TDF+3TC+NVP	1c	NVP	AZT	CB	0	0	0	0	0	0	0	1
137	30	1	Male	W	W	56	III	III&IV	173	1	2	2010	2	48	48	TDF+3TC+NVP	1c	NVP	AZT	CB	0	0	0	0	0	0	0	1
138	21	1	Female	W	W	52	III	III&IV	186	1	2	2010	2	38	36	AZT-3TC-NVP	1a	NVP	d4t	CB	0	0	0	0	0	0	0	1
139	40	2	Female	W	W		III	III&IV	133	1	2	2011	2	33	33	TDF+3TC+EFV	1d	EFV	AZT	CB	0	0	0	0	0	0	0	1
140	38	1	Male	W	W	56	III	III&IV	135	1	2	2011	2	26	26	TDF+3TC+NVP	1c	NVP	AZT	CB	0	0	0	0	0	0	0	1
141	26	1	Female	W	W		III	III&IV	136	1	2	2011	2	33	33	TDF+3TC+EFV	1d	EFV	AZT	CB	0	0	0	0	0	0	0	1
142	35	1	Female	W	W	40	III	III&IV	141	1	2	2011	2	29	29	TDF+3TC+NVP	1c	NVP	AZT	CB	0	0	0	0	0	0	0	1
143	35	1	Female	W	W		III	III&IV	161	1	2	2011	2	33	33	TDF+3TC+NVP	1c	NVP	AZT	CB	0	0	0	0	0	0	0	1
144	33	1	Male	W	W	59	III	III&IV	117	1	2	2012	2	15	15	TDF+3TC+NVP	1c	NVP	AZT	CB	0	0	0	0	0	0	0	1
145	44	2	Male	W	W		III	III&IV	143	1	2	2012	2	22	20	TDF+3TC+EFV	1b	EFV	d4t	CB	0	0	0	0	0	0	0	1
146	32	1	Male	W	W	43	III	III&IV	150	1	2	2012	2	14	14	TDF+3TC+NVP	1c	NVP	AZT	CB	0	0	0	0	0	0	0	1
147	28	1	Female	W	W	43	III	III&IV	169	1	2	2012	2	21	21	TDF+3TC+NVP	1c	NVP	AZT	CB	0	0	0	0	0	0	0	1
148	32	1	Female	W	W	51	III	III&IV	174	1	2	2012	2	21	21	TDF+3TC+NVP	1c	NVP	AZT	CB	0	0	0	0	0	0	0	1
149	32	1	Female	W	W	39	III	III&IV	176	1	2	2012	2	15	2	AZT-3TC-NVP	1a	NVP	d4t	CB	0	0	0	0	0	0	0	1
150	30	1	Female	W	W		III	III&IV	198	1	2	2012	2	14	14	TDF+3TC+NVP	1c	NVP	AZT	CB	0	0	0	0	0	0	0	1
151	34	1	Male	W	W	47	III	III&IV	120	1	2	2013	2	6	5	TDF+3TC+NVP	1c	NVP	AZT	CB	0	0	0	0	0	0	0	1
152	28	1	Female	W	W	40	III	III&IV	166	1	2	2013	2	7	7	TDF+3TC+NVP	1c	NVP	AZT	CB	0	0	0	0	0	0	0	1
153	27	1	Male	W	W		III	III&IV	182	1	2	2013	2	8	8	TDF+3TC+NVP	1c	NVP	AZT	CB	0	0	0	0	0	0	0	1
154	25	1	Female	W	W	49	IV	III&IV	101	1	2	2010	2	46	46	AZT-3TC-NVP	1a	NVP	d4t	CB	0	0	0	0	0	0	0	1
155	28	1	Female	W	W	53	IV	III&IV	170	1	2	2010	2	46	46	TDF+3TC+NVP	1c	NVP	AZT	CB	0	0	0	0	0	0	0	1
156	42	2	Male	W	W	50	IV	III&IV	160	1	2	2013	2	5	3	TDF+3TC+EFV	1a	NVP	d4t	CB	0	0	0	0	0	0	0	1
157	23	1	Female	A	A&B	35	III	III&IV	228	2	3	2010	2	49	49	AZT-3TC-NVP	1a	NVP	d4t	CB	0	0	0	0	0	0	0	1
158	45	2	Female	A	A&B		III	III&IV	293	2	3	2011	2	33	33	TDF+3TC+EFV	1d	EFV	AZT	CB	0	0	0	0	0	0	0	1
159	27	1	Female	A	A&B		IV	III&IV	298	2	3	2009	1	55	55	TDF+3TC+EFV	1d	EFV	AZT	CB	0	0	0	0	0	0	0	1
160	40	2	Female	B	A&B		III	III&IV	212	2	3	2012	2	17	16	TDF+3TC+NVP	1c	NVP	AZT	CB	0	0	0	0	0	0	0	1
161	30	1	Female	B	A&B	42	IV	III&IV	338	2	3	2010	2	46	46	TDF+3TC+EFV	1b	EFV	d4t	CB	0	0	0	0	0	0	0	1
162	28	1	Female	W	W	60.8	I	I&II	211	2	3	2009	1	49	49	AZT-3TC-NVP	1e	NVP	TDF	CB	0	0	0	0	0	0	0	1
163	43	2	Male	W	W	60	I	I&II	297	2	3	2009	1	55	55	TDF+3TC+NVP	1c	NVP	AZT	CB	0	0	0	0	0	0	0	1
164	30	1	Male	W	W	59	I	I&II	358	2	3	2009	1	53	37	AZT-3TC-NVP	1a	NVP	d4t	CB	0	0	0	0	0	0	0	1
165	33	1	Female	W	W		I	I&II	219	2	3	2010	2	37	37	TDF+3TC+NVP	1c	NVP	AZT	CB	0	0	0	0	0	0	0	1
166	38	1	Male	W	W	56	I	I&II	358	2	3	2010	2	40	9	AZT-3TC-NVP	1a	NVP	d4t	CB	0	0	0	0	0	0	0	1
167	35	1	Female	W	W	46	I	I&II	601	2	3	2010	2	39	8	AZT-3TC-NVP	1a	NVP	d4t	CB	0	0	0	0	0	0	0	1
168	25	1	Female	W	W		I	I&II	209	2	3	2011	2	31	31	TDF+3TC+NVP	1c	NVP	AZT	CB	0	0	0	0	0	0	0	1
169	37	1	Female	W	W	64	I	I&II	234	2	3	2011	2	30	30	TDF+3TC+NVP	1c	NVP	AZT	CB	0	0	0	0	0	0	0	1
170	34	1	Male	W	W	75	I	I&II	284	2	3	2011	2	30	30	TDF+3TC+NVP	1c	NVP	AZT	CB	0	0	0	0	0	0	0	1
171	24	1	Female	W	W	42	I	I&II	308	2	3	2011	2	25	25	TDF+3TC+NVP	1c	NVP	AZT	CB	0	0	0	0	0	0	0	1
172	40	2	Female	W	W		I	I&II	222	2	3	2012	2	14	14	TDF+3TC+NVP	1c	NVP	AZT	CB	0	0	0	0	0	0	0	1
173	32	1	Male	W	W	52	I	I&II	270	2	3	2012	2	21	21	TDF+3TC+NVP	1c	NVP	AZT	CB	0	0	0	0	0	0	0	1
174	33	1	Female	W	W	45	I	I&II	334	2	3	2012	2	22	22	TDF+3TC+NVP	1c	NVP	AZT	CB	0	0	0	0	0	0	0	1
175	44	2	Male	W	W	62	I	I&II	205	2	3	2013	2	5	5	AZT-3TC-NVP	1a	NVP	d4t	CB	0	0	0	0	0	0	0	1
176	23	1	Female	W	W		II	I&II	204	2	3	2009	1	52	52	TDF+3TC+NVP	1c	NVP	AZT	CB	0	0	0	0	0	0	0	1
177	20	1	Female	W	W		II	I&II	217	2	3	2009	1	57	57	TDF+3TC+NVP	1c	NVP	AZT	CB	0	0	0	0	0	0	0	1
178	25	1	Male	W	W	49	II	I&II	248	2	3	2009	1	55	55	TDF+3TC+EFV	1d	EFV	AZT	CB	0	0	0	0	0	0	0	1
179	30	1	Female	W	W	43	II	I&II	273	2	3	2009	1	57	57	TDF+3TC+EFV	1b	EFV	d4t	CB	0	0	0	0	0	0	0	1
180	25	1	Female	W	W	55	II	I&II	968	2	3	2009	1	55	55	TDF+3TC+NVP	1c	NVP	AZT	CB	0	0	0	0	0	0	0	1
181	55	2	Male	W	W		II	I&II	223	2	3	2011	2	33	33	TDF+3TC+NVP	1c	NVP	AZT	CB	0	0	0	0	0	0	0	1
182	48	2	Male	W	W	50	II	I&II	230	2	3	2012	2	13	13	TDF+3TC+NVP	1c	NVP	AZT	CB	0	0	0	0	0	0	0	1
183	18	1	Female	W	W		III	III&IV	230	2	3	2009	1	59	57	AZT-3TC-NVP	1a	NVP	d4t	CB	0	0	0	0	0	0	0	1
184	35	1	Male	W	W	55	III	III&IV	231	2	3	2009	1	56	56	TDF+3TC+EFV	1d	EFV	AZT	CB	0	0	0	0	0	0	0	1
185	25	1	Female	W	W	53	III	III&IV	255	2	3	2009	1	59	59	TDF+3TC+EFV	1d	EFV	AZT	CB	0	0	0	0	0	0	0	1
186	32	1	Female	W	W	51	III	III&IV	258	2	3	2009	1	53	22	TDF+3TC+EFV	1b	EFV	d4t	CB	0	0	0	0	0	0	0	1
187	33	1	Female	W	W	65	III	III&IV	264	2	3	2009	1	48	48	TDF+3TC+EFV	1d	EFV	AZT	CB	0	0	0	0	0	0	0	1
188	22	1	Female	W	W	59	III	III&IV	298	2	3	2009	1	57	57	TDF+3TC+EFV	1d	EFV	AZT	CB	0	0	0	0	0	0	0	1
189	30	1	Male	W	W		III	III&IV	312	2	3	2009	1	59	59	TDF+3TC+EFV	1b	EFV	d4t	CB	0	0	0	0	0	0	0	1
190	40	2	Male	W	W	55	III	III&IV	326	2	3	2009	1	59	29	AZT-3TC-EFV	1b	EFV	d4t	CB	0	0	0	0	0	0	0	1
191	36	1	Male	W	W	69	III	III&IV	340	2	3	2009	1	49	49	AZT-3TC-NVP	1a	NVP	d4t	CB	0	0	0	0	0	0	0	1
192	22	1	Female	W	W		III	III&IV	342	2	3	2009	1	55	41	AZT-3TC-NVP	1a	NVP	d4t	CB	0	0	0	0	0	0	0	1
193	40	2	Female	W	W	47	III	III&IV	202	2	3	2010	2	41	41	TDF+3TC+NVP	1c	NVP	AZT	CB	0	0	0	0	0	0	0	1
194	22	1	Female	W	W	50	III	III&IV	221	2	3	2010	2	48	48	AZT-3TC-NVP	1a	NVP	d4t	CB	0	0	0	0	0	0	0	1
195	25	1	Female	W	W	49	III	III&IV	234	2	3	2010	2	47	38	AZT-3TC-NVP	1a	NVP	d4t	CB	0	0	0	0	0	0	0	1
196	35	1	Female	W	W	45	III	III&IV	253	2	3	2010	2	47	47	AZT-3TC-NVP	1a	NVP	d4t	CB	0	0	0	0	0	0	0	1
197	33	1	Female	W	W		III	III&IV	309	2	3	2010	2	43	43	TDF+3TC+EFV	1d	EFV	AZT	CB	0	0	0	0	0	0	0	1
198	27	1	Female	W	W		III	III&IV	342	2	3	2010	2	43	23	AZT-3TC-NVP	1a	NVP	d4t	CB	0	0	0	0	0	0	0	1
199	40	2	Female	W	W		III	III&IV	223	2	3	2011	2	32	32	TDF+3TC+NVP	1c	NVP	AZT	CB	0	0	0	0	0	0	0	1
200	45	2	Female	W	W	56	III	III&IV	204	2	3	2012	2	14	13	TDF+3TC+NVP	1c	NVP	AZT	CB	0	0	0	0	0	0	0	1
201	45	2	Male	W	W	63	III	III&IV	327	2	3	2012	2	14	14	TDF+3TC+NVP	1c	NVP	AZT	CB	0	0	0	0	0	0	0	1
202	35	1	Female	W	W	63	III	III&IV	508	2	3	2012	2	15	15	TDF+3TC+NVP	1c	NVP	AZT	CB	0	0	0	0	0	0	0	1
203	45	2	Female	W	W		III	III&IV	232	2	3	2013	2	8	8	TDF+3TC+NVP	1c	NVP	AZT	CB	0	0	0	0	0	0	0	1
204	27	1	Female	W	W	46	III	III&IV	315	2	3	2013	2	7	7	TDF+3TC+NVP	1c	NVP	AZT	CB	0	0	0	0	0	0	0	1
205	28	1	Female	W	W	51	IV	III&IV	553	2	3	2013	2	8	8	AZT-3TC-NVP	1a	NVP	d4t	CB	0	0	0	0	0	0	0	1
206	24	1	Female	A	A&B	40	III	III&IV	16	1	1	2009	1	59	59	TDF+3TC+NVP	1f	EFV	TDF	CN	1	0	0	0	0	0	1	0
207	27	1	Female	A	A&B	52	III	III&IV	42	1	1	2009	1	60	15	AZT-3TC-EFV	1c	NVP	AZT	CN	1	0	0	0	0	0	1	0
208	40	2	Male	A	A&B	50	III	III&IV	44	1	1	2009	1	55	55	TDF+3TC+EFV	1e	NVP	TDF	CN	1	0	0	0	0	0	1	0
209	32	1	Female	A	A&B	40	III	III&IV	61	1	1	2009	1	58	58	TDF+3TC+EFV	1e	NVP	TDF	CN	1	0	0	0	0	0	1	0
210	28	1	Female	A	A&B		III	III&IV	37	1	1	2010	2	37	37	TDF+3TC+EFV	1e	NVP	TDF	CN	1	0	0	0	0	0	1	0
211	26	1	Female	A	A&B	54	III	III&IV	30	1	1	2013	2	5	5	TDF+3TC+EFV	1e	NVP	TDF	CN	1	0	0	0	0	0	1	0
212	35	1	Female	A	A&B	47	IV	III&IV	60	1	1	2013	2	6	6	AZT-3TC-EFV	1c	NVP	AZT	CN	1	0	0	0	0	0	1	0
213	19	1	Female	B	A&B		IV	III&IV	6	1	1	2010	2	46	46	TDF+3TC+NVP	1f	EFV	TDF	CN	1	0	0	0	0	0	1	0
214	35	1	Female	B	A&B	40	IV	III&IV	9	1	1	2010	2	47	47	TDF+3TC+NVP	1f	EFV	TDF	CN	1	0	0	0	0	0	1	0
215	34	1	Male	W	W	55	I	I&II	49	1	1	2010	2	47	46	AZT-3TC-EFV	1c	NVP	AZT	CN	1	0	0	0	0	0	1	0
216	27	1	Female	W	W	47	I	I&II	66	1	1	2010	2	40	40	AZT-3TC-EFV	1c	NVP	AZT	CN	1	0	0	0	0	0	1	0
217	45	2	Female	W	W		I	I&II	73	1	1	2010	2	37	37	AZT-3TC-EFV	1c	NVP	AZT	CN	1	0	0	0	0	0	1	0
218	25	1	Female	W	W		I	I&II	67	1	1	2011	2	34	34	AZT-3TC-EFV	1c	NVP	AZT	CN	1	0	0	0	0	0	1	0
219	28	1	Female	W	W		I	I&II	80	1	1	2011	2	35	35	TDF+3TC+NVP	1f	EFV	TDF	CN	1	0	0	0	0	0	1	0
220	33	1	Female	W	W		I	I&II	67	1	1	2012	2	14	14	TDF+3TC+EFV	1e	NVP	TDF	CN	1	0	0	0	0	0	1	0
221	22	1	Female	W	W	40	II	I&II	41	1	1	2009	1	56	56	TDF+3TC+NVP	1f	EFV	TDF	CN	1	0	0	0	0	0	1	0
222	24	1	Female	W	W	47	II	I&II	98	1	1	2009	1	50	50	TDF+3TC+EFV	1e	NVP	TDF	CN	1	0	0	0	0	0	1	0
223	28	1	Female	W	W		II	I&II	36	1	1	2010	2	37	37	AZT-3TC-EFV	1c	NVP	AZT	CN	1	0	0	0	0	0	1	0
224	47	2	Male	W	W		II	I&II	30	1	1	2012	2	21	21	AZT-3TC-EFV	1c	NVP	AZT	CN	1	0	0	0	0	0	1	0
225	27	1	Female	W	W	40	II	I&II	36	1	1	2012	2	15	8	TDF+3TC+EFV	1e	NVP	TDF	CN	1	0	0	0	0	0	1	0
226	49	2	Female	W	W	42	II	I&II	60	1	1	2012	2	16	16	AZT-3TC-EFV	1c	NVP	AZT	CN	1	0	0	0	0	0	1	0
227	30	1	Male	W	W	58	II	I&II	83	1	1	2012	2	13	13	AZT-3TC-EFV	1c	NVP	AZT	CN	1	0	0	0	0	0	1	0
228	26	1	Female	W	W	43	III	III&IV	13	1	1	2009	1	49	49	TDF+3TC+NVP	1f	EFV	TDF	CN	1	0	0	0	0	0	1	0
229	38	1	Male	W	W		III	III&IV	39	1	1	2009	1	49	49	TDF+3TC+EFV	1e	NVP	TDF	CN	1	0	0	0	0	0	1	0
230	35	1	Male	W	W	45	III	III&IV	45	1	1	2009	1	57	57	TDF+3TC+NVP	1f	EFV	TDF	CN	1	0	0	0	0	0	1	0
231	25	1	Female	W	W	43	III	III&IV	55	1	1	2009	1	55	55	AZT-3TC-EFV	1c	NVP	AZT	CN	1	0	0	0	0	0	1	0
232	30	1	Female	W	W	37	III	III&IV	59	1	1	2009	1	53	53	AZT-3TC-EFV	1c	NVP	AZT	CN	1	0	0	0	0	0	1	0
233	35	1	Female	W	W	36	III	III&IV	65	1	1	2009	1	53	53	TDF+3TC+NVP	1f	EFV	TDF	CN	1	0	0	0	0	0	1	0
234	28	1	Female	W	W		III	III&IV	30	1	1	2010	2	37	37	AZT-3TC-EFV	1c	NVP	AZT	CN	1	0	0	0	0	0	1	0
235	38	1	Male	W	W		III	III&IV	91	1	1	2010	2	37	37	AZT-3TC-NVP	1d	EFV	AZT	CN	1	0	0	0	0	0	1	0
236	36	1	Male	W	W		III	III&IV	28	1	1	2011	2	31	31	AZT-3TC-EFV	1c	NVP	AZT	CN	1	0	0	0	0	0	1	0
237	31	1	Female	W	W	43	III	III&IV	38	1	1	2011	2	25	25	TDF+3TC+NVP	1f	EFV	TDF	CN	1	0	0	0	0	0	1	0
238	36	1	Male	W	W		III	III&IV	55	1	1	2011	2	36	36	AZT-3TC-EFV	1c	NVP	AZT	CN	1	0	0	0	0	0	1	0
239	45	2	Female	W	W	50	III	III&IV	54	1	1	2012	2	14	6	AZT-3TC-NVP	1d	EFV	AZT	CN	1	0	0	0	0	0	1	0
240	22	1	Female	W	W	50	III	III&IV	70	1	1	2012	2	21	21	TDF+3TC+EFV	1e	NVP	TDF	CN	1	0	0	0	0	0	1	0
241	25	1	Male	W	W	52	IV	III&IV	63	1	1	2013	2	9	9	TDF+3TC+NVP	1f	EFV	TDF	CN	1	0	0	0	0	0	1	0
242	38	1	Female	W	W	49	IV	III&IV	80	1	1	2013	2	9	9	TDF+3TC+EFV	1e	NVP	TDF	CN	1	0	0	0	0	0	1	0
243	20	1	Male	A	A&B	57	I	I&II	138	1	2	2010	2	41	41	TDF+3TC+EFV	1e	NVP	TDF	CN	1	0	0	0	0	0	1	0
244	35	1	Female	A	A&B	49	II	I&II	151	1	2	2009	1	56	56	TDF+3TC+EFV	1e	NVP	TDF	CN	1	0	0	0	0	0	1	0
245	35	1	Female	A	A&B		IV	III&IV	178	1	2	2010	2	39	39	TDF+3TC+NVP	1f	EFV	TDF	CN	1	0	0	0	0	0	1	0
246	30	1	Female	B	A&B	38	III	III&IV	110	1	2	2009	1	51	51	TDF+3TC+NVP	1f	EFV	TDF	CN	1	0	0	0	0	0	1	0
247	24	1	Male	B	A&B		III	III&IV	112	1	2	2009	1	51	51	TDF+3TC+EFV	1e	NVP	TDF	CN	1	0	0	0	0	0	1	0
248	28	1	Female	W	W	44	I	I&II	168	1	2	2009	1	55	55	TDF+3TC+NVP	1f	EFV	TDF	CN	1	0	0	0	0	0	1	0
249	33	1	Female	W	W	47	I	I&II	185	1	2	2010	2	47	47	AZT-3TC-EFV	1c	NVP	AZT	CN	1	0	0	0	0	0	1	0
250	30	1	Female	W	W		I	I&II	146	1	2	2011	2	35	35	TDF+3TC+EFV	1e	NVP	TDF	CN	1	0	0	0	0	0	1	0
251	27	1	Female	W	W	45	I	I&II	154	1	2	2012	2	13	13	AZT-3TC-EFV	1c	NVP	AZT	CN	1	0	0	0	0	0	1	0
252	45	2	Female	W	W	59	I	I&II	198	1	2	2012	2	23	23	AZT-3TC-EFV	1c	NVP	AZT	CN	1	0	0	0	0	0	1	0
253	25	1	Female	W	W	53	I	I&II	132	1	2	2013	2	2	2	TDF+3TC+EFV	1e	NVP	TDF	CN	1	0	0	0	0	0	1	0
254	30	1	Female	W	W	49	I	I&II	173	1	2	2013	2	10	9	TDF+3TC+NVP	1f	EFV	TDF	CN	1	0	0	0	0	0	1	0
255	22	1	Female	W	W		I	I&II	181	1	2	2013	2	11	11	AZT-3TC-EFV	1c	NVP	AZT	CN	1	0	0	0	0	0	1	0
256	28	1	Female	W	W	48	II	I&II	168	1	2	2009	1	52	52	AZT-3TC-EFV	1c	NVP	AZT	CN	1	0	0	0	0	0	1	0
257	29	1	Female	W	W	52	II	I&II	184	1	2	2009	1	56	56	TDF+3TC+NVP	1f	EFV	TDF	CN	1	0	0	0	0	0	1	0
258	32	1	Female	W	W		II	I&II	118	1	2	2010	2	38	38	AZT-3TC-EFV	1c	NVP	AZT	CN	1	0	0	0	0	0	1	0
259	32	1	Female	W	W	45	II	I&II	128	1	2	2010	2	43	43	AZT-3TC-NVP	1d	EFV	AZT	CN	1	0	0	0	0	0	1	0
260	49	2	Male	W	W	63	II	I&II	123	1	2	2011	2	26	26	AZT-3TC-EFV	1c	NVP	AZT	CN	1	0	0	0	0	0	1	0
261	29	1	Female	W	W		II	I&II	180	1	2	2011	2	26	26	AZT-3TC-EFV	1c	NVP	AZT	CN	1	0	0	0	0	0	1	0
262	35	1	Male	W	W	54	III	III&IV	116	1	2	2009	1	55	51	TDF+3TC+NVP	1f	EFV	TDF	CN	1	0	0	0	0	0	1	0
263	26	1	Female	W	W	47	III	III&IV	117	1	2	2009	1	52	52	TDF+3TC+EFV	1e	NVP	TDF	CN	1	0	0	0	0	0	1	0
264	45	2	Male	W	W	52	III	III&IV	125	1	2	2009	1	50	50	TDF+3TC+EFV	1e	NVP	TDF	CN	1	0	0	0	0	0	1	0
265	39	1	Male	W	W	54	III	III&IV	163	1	2	2009	1	59	59	TDF+3TC+EFV	1e	NVP	TDF	CN	1	0	0	0	0	0	1	0
266	26	1	Male	W	W	62	III	III&IV	174	1	2	2009	1	49	49	TDF+3TC+EFV	1e	NVP	TDF	CN	1	0	0	0	0	0	1	0
267	45	2	Male	W	W	62	III	III&IV	188	1	2	2009	1	50	50	TDF+3TC+EFV	1e	NVP	TDF	CN	1	0	0	0	0	0	1	0
268	20	1	Female	W	W		III	III&IV	147	1	2	2010	2	46	46	TDF+3TC+EFV	1e	NVP	TDF	CN	1	0	0	0	0	0	1	0
269	45	2	Female	W	W		III	III&IV	149	1	2	2010	2	42	42	TDF+3TC+EFV	1e	NVP	TDF	CN	1	0	0	0	0	0	1	0
270	33	1	Female	W	W		III	III&IV	168	1	2	2010	2	44	25	TDF+3TC+NVP	1f	EFV	TDF	CN	1	0	0	0	0	0	1	0
271	44	2	Male	W	W	42	III	III&IV	195	1	2	2010	2	47	47	AZT-3TC-EFV	1c	NVP	AZT	CN	1	0	0	0	0	0	1	0
272	35	1	Female	W	W		III	III&IV	112	1	2	2011	2	33	33	AZT-3TC-EFV	1c	NVP	AZT	CN	1	0	0	0	0	0	1	0
273	30	1	Female	W	W	55	III	III&IV	140	1	2	2011	2	24	24	AZT-3TC-EFV	1c	NVP	AZT	CN	1	0	0	0	0	0	1	0
274	35	1	Male	W	W		III	III&IV	159	1	2	2011	2	35	35	AZT-3TC-EFV	1c	NVP	AZT	CN	1	0	0	0	0	0	1	0
275	37	1	Male	W	W	58	III	III&IV	174	1	2	2011	2	34	34	AZT-3TC-EFV	1c	NVP	AZT	CN	1	0	0	0	0	0	1	0
276	42	2	Female	W	W		III	III&IV	194	1	2	2011	2	32	32	TDF+3TC+EFV	1e	NVP	TDF	CN	1	0	0	0	0	0	1	0
277	40	2	Male	W	W	64	III	III&IV	106	1	2	2012	2	20	20	AZT-3TC-EFV	1c	NVP	AZT	CN	1	0	0	0	0	0	1	0
278	35	1	Male	W	W	51	III	III&IV	193	1	2	2012	2	17	17	AZT-3TC-EFV	1c	NVP	AZT	CN	1	0	0	0	0	0	1	0
279	31	1	Female	W	W	45	III	III&IV	183	1	2	2013	2	9	9	AZT-3TC-EFV	1c	NVP	AZT	CN	1	0	0	0	0	0	1	0
280	34	1	Female	W	W	42	IV	III&IV	116	1	2	2009	1	54	54	TDF+3TC+NVP	1f	EFV	TDF	CN	1	0	0	0	0	0	1	0
281	21	1	Female	W	W	35	IV	III&IV	135	1	2	2009	1	55	55	TDF+3TC+EFV	1e	NVP	TDF	CN	1	0	0	0	0	0	1	0
282	36	1	Male	W	W	50	IV	III&IV	173	1	2	2009	1	59	59	TDF+3TC+NVP	1f	EFV	TDF	CN	1	0	0	0	0	0	1	0
283	30	1	Female	W	W		IV	III&IV	198	1	2	2010	2	39	39	TDF+3TC+NVP	1f	EFV	TDF	CN	1	0	0	0	0	0	1	0
284	45	2	Male	W	W		IV	III&IV	159	1	2	2011	2	34	34	AZT-3TC-EFV	1c	NVP	AZT	CN	1	0	0	0	0	0	1	0
285	34	1	Male	W	W	57	IV	III&IV	123	1	2	2013	2	8	8	TDF+3TC+EFV	1e	NVP	TDF	CN	1	0	0	0	0	0	1	0
286	42	2	Male	B	A&B		III	III&IV	210	2	3	2013	2	10	10	AZT-3TC-EFV	1c	NVP	AZT	CN	1	0	0	0	0	0	1	0
287	40	2	Female	W	W	65	I	I&II	254	2	3	2009	1	58	58	AZT-3TC-EFV	1c	NVP	AZT	CN	1	0	0	0	0	0	1	0
288	20	1	Female	W	W	46	I	I&II	273	2	3	2010	2	43	43	TDF+3TC+NVP	1f	EFV	TDF	CN	1	0	0	0	0	0	1	0
289	24	1	Male	W	W	45	I	I&II	279	2	3	2010	2	38	22	AZT-3TC-EFV	1c	NVP	AZT	CN	1	0	0	0	0	0	1	0
290	19	1	Female	W	W	55	I	I&II	313	2	3	2010	2	44	44	TDF+3TC+NVP	1f	EFV	TDF	CN	1	0	0	0	0	0	1	0
291	43	2	Male	W	W	75	I	I&II	603	2	3	2010	2	44	1	TDF+3TC+EFV	1e	NVP	TDF	CN	1	0	0	0	0	0	1	0
292	28	1	Male	W	W		I	I&II	732	2	3	2010	2	44	43	AZT-3TC-EFV	1c	NVP	AZT	CN	1	0	0	0	0	0	1	0
293	25	1	Male	W	W		I	I&II	422	2	3	2011	2	30	30	AZT-3TC-EFV	1c	NVP	AZT	CN	1	0	0	0	0	0	1	0
294	35	1	Male	W	W	52	I	I&II	477	2	3	2011	2	29	17	TDF+3TC+EFV	1e	NVP	TDF	CN	1	0	0	0	0	0	1	0
295	56	2	Male	W	W	56	I	I&II	275	2	3	2012	2	17	17	AZT-3TC-EFV	1c	NVP	AZT	CN	1	0	0	0	0	0	1	0
296	27	1	Male	W	W	62	I	I&II	593	2	3	2012	2	13	10	TDF+3TC+EFV	1e	NVP	TDF	CN	1	0	0	0	0	0	1	0
297	24	1	Female	W	W	52	I	I&II	228	2	3	2013	2	3	3	AZT-3TC-EFV	1c	NVP	AZT	CN	1	0	0	0	0	0	1	0
298	24	1	Male	W	W	63	I	I&II	245	2	3	2013	2	7	7	AZT-3TC-EFV	1c	NVP	AZT	CN	1	0	0	0	0	0	1	0
299	20	1	Male	W	W	52	I	I&II	286	2	3	2013	2	7	7	AZT-3TC-EFV	1c	NVP	AZT	CN	1	0	0	0	0	0	1	0
300	35	1	Female	W	W	58	I	I&II	359	2	3	2013	2	4	4	AZT-3TC-EFV	1c	NVP	AZT	CN	1	0	0	0	0	0	1	0
301	28	1	Male	W	W	57	II	I&II	202	2	3	2010	2	45	45	TDF+3TC+EFV	1e	NVP	TDF	CN	1	0	0	0	0	0	1	0
302	35	1	Male	W	W	61	II	I&II	203	2	3	2011	2	24	24	AZT-3TC-EFV	1c	NVP	AZT	CN	1	0	0	0	0	0	1	0
303	26	1	Female	W	W	45	II	I&II	249	2	3	2013	2	9	9	AZT-3TC-EFV	1c	NVP	AZT	CN	1	0	0	0	0	0	1	0
304	20	1	Female	W	W	40	III	III&IV	217	2	3	2009	1	58	58	TDF+3TC+EFV	1e	NVP	TDF	CN	1	0	0	0	0	0	1	0
305	30	1	Female	W	W	49	III	III&IV	273	2	3	2009	1	59	59	TDF+3TC+EFV	1e	NVP	TDF	CN	1	0	0	0	0	0	1	0
306	30	1	Female	W	W	43	III	III&IV	284	2	3	2009	1	51	51	AZT-3TC-EFV	1c	NVP	AZT	CN	1	0	0	0	0	0	1	0
307	40	2	Female	W	W	57	III	III&IV	295	2	3	2009	1	56	56	TDF+3TC+EFV	1e	NVP	TDF	CN	1	0	0	0	0	0	1	0
308	50	2	Female	W	W	48	III	III&IV	302	2	3	2009	1	53	53	TDF+3TC+NVP	1f	EFV	TDF	CN	1	0	0	0	0	0	1	0
309	38	1	Female	W	W		III	III&IV	201	2	3	2010	2	46	45	AZT-3TC-EFV	1c	NVP	AZT	CN	1	0	0	0	0	0	1	0
310	32	1	Female	W	W	33	III	III&IV	205	2	3	2010	2	43	43	AZT-3TC-EFV	1c	NVP	AZT	CN	1	0	0	0	0	0	1	0
311	35	1	Female	W	W	41	III	III&IV	209	2	3	2010	2	45	45	AZT-3TC-EFV	1c	NVP	AZT	CN	1	0	0	0	0	0	1	0
312	28	1	Female	W	W	64	III	III&IV	216	2	3	2010	2	45	45	AZT-3TC-EFV	1c	NVP	AZT	CN	1	0	0	0	0	0	1	0
313	30	1	Female	W	W	54	III	III&IV	216	2	3	2010	2	43	43	AZT-3TC-NVP	1d	EFV	AZT	CN	1	0	0	0	0	0	1	0
314	65	2	Female	W	W	48	III	III&IV	231	2	3	2010	2	43	43	TDF+3TC+NVP	1f	EFV	TDF	CN	1	0	0	0	0	0	1	0
315	45	2	Male	W	W	55	III	III&IV	232	2	3	2010	2	44	44	AZT-3TC-NVP	1d	EFV	AZT	CN	1	0	0	0	0	0	1	0
316	23	1	Female	W	W	48	III	III&IV	298	2	3	2010	2	41	41	TDF+3TC+EFV	1e	NVP	TDF	CN	1	0	0	0	0	0	1	0
317	48	2	Female	W	W		III	III&IV	325	2	3	2010	2	46	46	AZT-3TC-NVP	1d	EFV	AZT	CN	1	0	0	0	0	0	1	0
318	40	2	Female	W	W	45	III	III&IV	359	2	3	2010	2	38	25	TDF+3TC+NVP	1f	EFV	TDF	CN	1	0	0	0	0	0	1	0
319	35	1	Female	W	W		III	III&IV	212	2	3	2012	2	17	17	AZT-3TC-EFV	1c	NVP	AZT	CN	1	0	0	0	0	0	1	0
320	44	2	Female	W	W		III	III&IV	230	2	3	2012	2	15	15	AZT-3TC-EFV	1c	NVP	AZT	CN	1	0	0	0	0	0	1	0
321	37	1	Female	W	W	63	III	III&IV	240	2	3	2012	2	17	17	TDF+3TC+EFV	1e	NVP	TDF	CN	1	0	0	0	0	0	1	0
322	20	1	Female	W	W	54	III	III&IV	240	2	3	2012	2	21	21	TDF+3TC+EFV	1e	NVP	TDF	CN	1	0	0	0	0	0	1	0
323	26	1	Female	W	W	63	III	III&IV	272	2	3	2012	2	22	22	AZT-3TC-EFV	1c	NVP	AZT	CN	1	0	0	0	0	0	1	0
324	28	1	Female	W	W	36	III	III&IV	321	2	3	2012	2	20	20	AZT-3TC-EFV	1c	NVP	AZT	CN	1	0	0	0	0	0	1	0
325	52	2	Male	W	W	62	III	III&IV	343	2	3	2012	2	14	7	AZT-3TC-EFV	1c	NVP	AZT	CN	1	0	0	0	0	0	1	0
326	33	1	Female	W	W	62	III	III&IV	217	2	3	2013	2	2	2	AZT-3TC-EFV	1c	NVP	AZT	CN	1	0	0	0	0	0	1	0
327	18	1	Female	W	W	52	III	III&IV	302	2	3	2013	2	10	10	AZT-3TC-EFV	1c	NVP	AZT	CN	1	0	0	0	0	0	1	0
328	27	1	Female	W	W		IV	III&IV	417	2	3	2009	1	58	58	AZT-3TC-NVP	1d	EFV	AZT	CN	1	0	0	0	0	0	1	0
329	45	2	Male	W	W	63	IV	III&IV	218	2	3	2012	2	18	18	AZT-3TC-EFV	1c	NVP	AZT	CN	1	0	0	0	0	0	1	0
330	38	1	Male	W	W	44	IV	III&IV	372	2	3	2012	2	21	19	TDF+3TC+EFV	1e	NVP	TDF	CN	1	0	0	0	0	0	1	0
331	42	2	Male	A	A&B		II	I&II	35	1	1	2010	2	9	9	DEAD	1c	NVP	AZT	D	1	1	0	1	1	0	0	0
332	34	1	Male	A	A&B	45	II	I&II	41	1	1	2010	2	5	5	DEAD	1b	EFV	d4t	D	1	1	0	1	1	0	0	0
333	45	2	Male	A	A&B	56	III	III&IV	37	1	1	2009	1	12	12	DEAD	1d	EFV	AZT	D	1	1	0	1	1	0	0	0
334	38	1	Male	A	A&B	45	III	III&IV	40	1	1	2009	1	7	7	DEAD	1f	EFV	TDF	D	1	1	0	1	1	0	0	0
335	60	2	Female	A	A&B	41	III	III&IV	84	1	1	2009	1	26	26	DEAD	1c	NVP	AZT	D	1	1	0	1	1	0	0	0
336	52	2	Female	A	A&B	42	III	III&IV	9	1	1	2010	2	14	14	DEAD	1e	NVP	TDF	D	1	1	0	1	1	0	0	0
337	20	1	Female	A	A&B	30	III	III&IV	48	1	1	2010	2	5	5	DEAD	1f	EFV	TDF	D	1	1	0	1	1	0	0	0
338	25	1	Female	A	A&B	42	III	III&IV	63	1	1	2010	2	8	7	DEAD	1f	EFV	TDF	D	1	1	0	1	1	0	0	0
339	16	1	Female	A	A&B		III	III&IV	75	1	1	2010	2	5	5	DEAD	1e	NVP	TDF	D	1	1	0	1	1	0	0	0
340	40	2	Female	A	A&B	35	III	III&IV	26	1	1	2011	2	4	4	DEAD	1c	NVP	AZT	D	1	1	0	1	1	0	0	0
341	31	1	Male	A	A&B		III	III&IV	49	1	1	2011	2	21	21	DEAD	1f	EFV	TDF	D	1	1	0	1	1	0	0	0
342	43	2	Male	A	A&B	47	III	III&IV	84	1	1	2011	2	2	2	DEAD	1e	NVP	TDF	D	1	1	0	1	1	0	0	0
343	42	2	Male	A	A&B	46	IV	III&IV	5	1	1	2009	1	4	4	DEAD	1d	EFV	AZT	D	1	1	0	1	1	0	0	0
344	45	2	Male	A	A&B	44	IV	III&IV	10	1	1	2009	1	7	7	DEAD	1f	EFV	TDF	D	1	1	0	1	1	0	0	0
345	31	1	Male	A	A&B		IV	III&IV	20	1	1	2009	1	50	50	DEAD	1b	EFV	d4t	D	1	1	0	1	1	0	0	0
346	28	1	Male	A	A&B	53	IV	III&IV	24	1	1	2009	1	8	8	DEAD	1d	EFV	AZT	D	1	1	0	1	1	0	0	0
347	34	1	Male	A	A&B	42	IV	III&IV	28	1	1	2009	1	8	8	DEAD	1c	NVP	AZT	D	1	1	0	1	1	0	0	0
348	32	1	Female	A	A&B	38	IV	III&IV	28	1	1	2009	1	9	9	DEAD	1e	NVP	TDF	D	1	1	0	1	1	0	0	0
349	34	1	Female	A	A&B		IV	III&IV	34	1	1	2009	1	7	7	DEAD	1e	NVP	TDF	D	1	1	0	1	1	0	0	0
350	48	2	Male	A	A&B	42	IV	III&IV	38	1	1	2009	1	6	6	DEAD	1f	EFV	TDF	D	1	1	0	1	1	0	0	0
351	36	1	Male	A	A&B		IV	III&IV	48	1	1	2009	1	6	6	DEAD	1c	NVP	AZT	D	1	1	0	1	1	0	0	0
352	34	1	Female	A	A&B	30	IV	III&IV	51	1	1	2009	1	5	5	DEAD	1f	EFV	TDF	D	1	1	0	1	1	0	0	0
353	28	1	Female	A	A&B	31	IV	III&IV	65	1	1	2009	1	43	43	DEAD	1e	NVP	TDF	D	1	1	0	1	1	0	0	0
354	56	2	Male	A	A&B	40	IV	III&IV	71	1	1	2009	1	21	21	DEAD	1e	NVP	TDF	D	1	1	0	1	1	0	0	0
355	57	2	Male	A	A&B	57	IV	III&IV	8	1	1	2010	2	6	6	DEAD	1f	EFV	TDF	D	1	1	0	1	1	0	0	0
356	28	1	Female	A	A&B	45	IV	III&IV	34	1	1	2010	2	5	5	DEAD	1d	EFV	AZT	D	1	1	0	1	1	0	0	0
357	46	2	Male	A	A&B		IV	III&IV	36	1	1	2011	2	1	1	DEAD	1d	EFV	AZT	D	1	1	0	1	1	0	0	0
358	28	1	Male	A	A&B		IV	III&IV	8	1	1	2012	2	1	1	DEAD	1f	EFV	TDF	D	1	1	0	1	1	0	0	0
359	20	1	Female	B	A&B		III	III&IV	22	1	1	2010	2	4	4	DEAD	1f	EFV	TDF	D	1	1	0	1	1	0	0	0
360	28	1	Male	B	A&B	45	III	III&IV	62	1	1	2010	2	3	3	DEAD	1b	EFV	d4t	D	1	1	0	1	1	0	0	0
361	28	1	Female	B	A&B	45	III	III&IV	17	1	1	2013	2	10	10	DEAD	1c	NVP	AZT	D	1	1	0	1	1	0	0	0
362	35	1	Female	B	A&B		IV	III&IV	22	1	1	2009	1	4	4	DEAD	1e	NVP	TDF	D	1	1	0	1	1	0	0	0
363	32	1	Male	B	A&B	50	IV	III&IV	60	1	1	2009	1	1	1	DEAD	1f	EFV	TDF	D	1	1	0	1	1	0	0	0
364	47	2	Female	B	A&B		IV	III&IV	38	1	1	2010	2	6	6	DEAD	1c	NVP	AZT	D	1	1	0	1	1	0	0	0
365	25	1	Female	B	A&B		IV	III&IV	53	1	1	2010	2	12	11	DEAD	1f	EFV	TDF	D	1	1	0	1	1	0	0	0
366	40	2	Female	B	A&B	54	IV	III&IV	67	1	1	2010	2	3	3	DEAD	1f	EFV	TDF	D	1	1	0	1	1	0	0	0
367	38	1	Male	B	A&B	40	IV	III&IV	18	1	1	2011	2	7	7	DEAD	1f	EFV	TDF	D	1	1	0	1	1	0	0	0
368	23	1	Female	W	W		I	I&II	47	1	1	2010	2	11	11	DEAD	1c	NVP	AZT	D	1	1	0	1	1	0	0	0
369	25	1	Female	W	W	35	I	I&II	66	1	1	2011	2	4	4	DEAD	1e	NVP	TDF	D	1	1	0	1	1	0	0	0
370	15	1	Female	W	W	45	II	I&II	25	1	1	2009	1	18	18	DEAD	1e	NVP	TDF	D	1	1	0	1	1	0	0	0
371	27	1	Female	W	W	47	II	I&II	50	1	1	2009	1	15	15	DEAD	1e	NVP	TDF	D	1	1	0	1	1	0	0	0
372	50	2	Male	W	W	42	II	I&II	51	1	1	2009	1	16	16	DEAD	1e	NVP	TDF	D	1	1	0	1	1	0	0	0
373	33	1	Male	W	W	45	II	I&II	61	1	1	2009	1	13	13	DEAD	1a	NVP	d4t	D	1	1	0	1	1	0	0	0
374	45	2	Male	W	W		II	I&II	93	1	1	2009	1	14	14	DEAD	1c	NVP	AZT	D	1	1	0	1	1	0	0	0
375	50	2	Female	W	W	51	II	I&II	51	1	1	2010	2	32	15	DEAD	1c	NVP	AZT	D	1	1	0	1	1	0	0	0
376	38	1	Female	W	W	48	II	I&II	35	1	1	2011	2	5	5	DEAD	1c	NVP	AZT	D	1	1	0	1	1	0	0	0
377	28	1	Male	W	W		II	I&II	56	1	1	2011	2	25	25	DEAD	1f	EFV	TDF	D	1	1	0	1	1	0	0	0
378	30	1	Female	W	W		II	I&II	76	1	1	2011	2	29	29	DEAD	1c	NVP	AZT	D	1	1	0	1	1	0	0	0
379	25	1	Male	W	W	40	III	III&IV	4	1	1	2009	1	6	6	DEAD	1f	EFV	TDF	D	1	1	0	1	1	0	0	0
380	33	1	Male	W	W	45	III	III&IV	7	1	1	2009	1	9	9	DEAD	1e	NVP	TDF	D	1	1	0	1	1	0	0	0
381	35	1	Male	W	W	70	III	III&IV	14	1	1	2009	1	13	13	DEAD	1a	NVP	d4t	D	1	1	0	1	1	0	0	0
382	28	1	Female	W	W	57	III	III&IV	25	1	1	2009	1	16	16	DEAD	1e	NVP	TDF	D	1	1	0	1	1	0	0	0
383	36	1	Female	W	W	37	III	III&IV	31	1	1	2009	1	7	7	DEAD	1c	NVP	AZT	D	1	1	0	1	1	0	0	0
384	40	2	Female	W	W	34	III	III&IV	34	1	1	2009	1	7	7	DEAD	1e	NVP	TDF	D	1	1	0	1	1	0	0	0
385	29	1	Female	W	W	50	III	III&IV	38	1	1	2009	1	28	28	DEAD	1a	NVP	d4t	D	1	1	0	1	1	0	0	0
386	55	2	Male	W	W		III	III&IV	39	1	1	2009	1	9	9	DEAD	1d	EFV	AZT	D	1	1	0	1	1	0	0	0
387	52	2	Male	W	W	60	III	III&IV	46	1	1	2009	1	11	11	DEAD	1f	EFV	TDF	D	1	1	0	1	1	0	0	0
388	23	1	Female	W	W	52	III	III&IV	47	1	1	2009	1	12	12	DEAD	1e	NVP	TDF	D	1	1	0	1	1	0	0	0
389	25	1	Female	W	W	47	III	III&IV	47	1	1	2009	1	5	5	DEAD	1f	EFV	TDF	D	1	1	0	1	1	0	0	0
390	40	2	Female	W	W	46	III	III&IV	48	1	1	2009	1	37	37	DEAD	1a	NVP	d4t	D	1	1	0	1	1	0	0	0
391	58	2	Male	W	W	83	III	III&IV	48	1	1	2009	1	52	52	DEAD	1c	NVP	AZT	D	1	1	0	1	1	0	0	0
392	28	1	Female	W	W	57	III	III&IV	49	1	1	2009	1	5	5	DEAD	1c	NVP	AZT	D	1	1	0	1	1	0	0	0
393	54	2	Female	W	W	39	III	III&IV	49	1	1	2009	1	3	3	DEAD	1e	NVP	TDF	D	1	1	0	1	1	0	0	0
394	20	1	Female	W	W	42	III	III&IV	55	1	1	2009	1	3	3	DEAD	1a	NVP	d4t	D	1	1	0	1	1	0	0	0
395	41	2	Male	W	W	50	III	III&IV	67	1	1	2009	1	3	3	DEAD	1b	EFV	d4t	D	1	1	0	1	1	0	0	0
396	38	1	Male	W	W	42	III	III&IV	77	1	1	2009	1	18	18	DEAD	1f	EFV	TDF	D	1	1	0	1	1	0	0	0
397	48	2	Male	W	W		III	III&IV	85	1	1	2009	1	2	2	DEAD	1e	NVP	TDF	D	1	1	0	1	1	0	0	0
398	25	1	Female	W	W	45	III	III&IV	89	1	1	2009	1	5	5	DEAD	1c	NVP	AZT	D	1	1	0	1	1	0	0	0
399	34	1	Female	W	W	73	III	III&IV	97	1	1	2009	1	37	37	DEAD	1e	NVP	TDF	D	1	1	0	1	1	0	0	0
400	30	1	Female	W	W	60	III	III&IV	3	1	1	2010	2	1	1	DEAD	1c	NVP	AZT	D	1	1	0	1	1	0	0	0
401	37	1	Male	W	W	46	III	III&IV	63	1	1	2010	2	24	24	DEAD	1d	EFV	AZT	D	1	1	0	1	1	0	0	0
402	30	1	Male	W	W	59	III	III&IV	79	1	1	2010	2	4	4	DEAD	1f	EFV	TDF	D	1	1	0	1	1	0	0	0
403	45	2	Male	W	W	57	III	III&IV	82	1	1	2010	2	18	18	DEAD	1c	NVP	AZT	D	1	1	0	1	1	0	0	0
404	28	1	Male	W	W	50	III	III&IV	84	1	1	2010	2	15	15	DEAD	1c	NVP	AZT	D	1	1	0	1	1	0	0	0
405	40	2	Male	W	W		III	III&IV	10	1	1	2011	2	3	3	DEAD	1e	NVP	TDF	D	1	1	0	1	1	0	0	0
406	37	1	Male	W	W		III	III&IV	10	1	1	2011	2	30	30	DEAD	1f	EFV	TDF	D	1	1	0	1	1	0	0	0
407	38	1	Male	W	W		III	III&IV	11	1	1	2011	2	15	12	DEAD	1f	EFV	TDF	D	1	1	0	1	1	0	0	0
408	26	1	Female	W	W		III	III&IV	15	1	1	2011	2	6	6	DEAD	1d	EFV	AZT	D	1	1	0	1	1	0	0	0
409	50	2	Female	W	W	50	III	III&IV	16	1	1	2011	2	26	11	DEAD	1f	EFV	TDF	D	1	1	0	1	1	0	0	0
410	26	1	Male	W	W		III	III&IV	17	1	1	2011	2	11	11	DEAD	1f	EFV	TDF	D	1	1	0	1	1	0	0	0
411	40	2	Female	W	W	36	III	III&IV	31	1	1	2011	2	11	11	DEAD	1c	NVP	AZT	D	1	1	0	1	1	0	0	0
412	28	1	Male	W	W	50	III	III&IV	34	1	1	2011	2	6	6	DEAD	1c	NVP	AZT	D	1	1	0	1	1	0	0	0
413	45	2	Female	W	W	34	III	III&IV	64	1	1	2011	2	6	6	DEAD	1c	NVP	AZT	D	1	1	0	1	1	0	0	0
414	35	1	Male	W	W	40	III	III&IV	84	1	1	2011	2	9	9	DEAD	1e	NVP	TDF	D	1	1	0	1	1	0	0	0
415	40	2	Male	W	W	60	III	III&IV	40	1	1	2012	2	5	5	DEAD	1d	EFV	AZT	D	1	1	0	1	1	0	0	0
416	40	2	Female	W	W	40	III	III&IV	49	1	1	2012	2	7	7	DEAD	1c	NVP	AZT	D	1	1	0	1	1	0	0	0
417	48	2	Female	W	W	44	III	III&IV	79	1	1	2012	2	3	3	DEAD	1d	EFV	AZT	D	1	1	0	1	1	0	0	0
418	30	1	Female	W	W	43	IV	III&IV	26	1	1	2009	1	21	21	DEAD	1c	NVP	AZT	D	1	1	0	1	1	0	0	0
419	50	2	Female	W	W		IV	III&IV	84	1	1	2009	1	6	6	DEAD	1f	EFV	TDF	D	1	1	0	1	1	0	0	0
420	24	1	Male	W	W	47	IV	III&IV	86	1	1	2009	1	18	18	DEAD	1f	EFV	TDF	D	1	1	0	1	1	0	0	0
421	31	1	Female	W	W	38	IV	III&IV	8	1	1	2010	2	5	5	DEAD	1f	EFV	TDF	D	1	1	0	1	1	0	0	0
422	26	1	Female	W	W		IV	III&IV	16	1	1	2010	2	9	9	DEAD	1f	EFV	TDF	D	1	1	0	1	1	0	0	0
423	35	1	Female	W	W	35	IV	III&IV	30	1	1	2011	2	13	13	DEAD	1e	NVP	TDF	D	1	1	0	1	1	0	0	0
424	22	1	Female	W	W		IV	III&IV	41	1	1	2011	2	3	3	DEAD	1e	NVP	TDF	D	1	1	0	1	1	0	0	0
425	40	2	Male	W	W	50	IV	III&IV	26	1	1	2012	2	4	4	DEAD	1e	NVP	TDF	D	1	1	0	1	1	0	0	0
426	35	1	Male	W	W	49	IV	III&IV	63	1	1	2012	2	4	4	DEAD	1c	NVP	AZT	D	1	1	0	1	1	0	0	0
427	34	1	Female	W	W	39	IV	III&IV	81	1	1	2012	2	12	12	DEAD	1e	NVP	TDF	D	1	1	0	1	1	0	0	0
428	30	1	Male	A	A&B		I	I&II	101	1	2	2010	2	7	7	DEAD	1e	NVP	TDF	D	1	1	0	1	1	0	0	0
429	22	1	Female	A	A&B	45	III	III&IV	102	1	2	2009	1	4	4	DEAD	1e	NVP	TDF	D	1	1	0	1	1	0	0	0
430	20	1	Male	A	A&B	56	III	III&IV	118	1	2	2009	1	6	6	DEAD	1a	NVP	d4t	D	1	1	0	1	1	0	0	0
431	35	1	Female	A	A&B	42	III	III&IV	102	1	2	2010	2	8	8	DEAD	1a	NVP	d4t	D	1	1	0	1	1	0	0	0
432	64	2	Male	A	A&B	65.2	III	III&IV	154	1	2	2011	2	28	28	DEAD	1d	EFV	AZT	D	1	1	0	1	1	0	0	0
433	30	1	Female	A	A&B		III	III&IV	180	1	2	2011	2	7	7	DEAD	1f	EFV	TDF	D	1	1	0	1	1	0	0	0
434	25	1	Female	A	A&B	39	IV	III&IV	111	1	2	2009	1	3	3	DEAD	1a	NVP	d4t	D	1	1	0	1	1	0	0	0
435	19	1	Female	B	A&B	37	I	I&II	102	1	2	2009	1	45	45	DEAD	1e	NVP	TDF	D	1	1	0	1	1	0	0	0
436	30	1	Female	B	A&B	45.8	III	III&IV	131	1	2	2010	2	6	6	DEAD	1f	EFV	TDF	D	1	1	0	1	1	0	0	0
437	38	1	Female	B	A&B		IV	III&IV	106	1	2	2009	1	5	5	DEAD	1e	NVP	TDF	D	1	1	0	1	1	0	0	0
438	30	1	Female	B	A&B	32	IV	III&IV	166	1	2	2009	1	9	9	DEAD	1f	EFV	TDF	D	1	1	0	1	1	0	0	0
439	24	1	Female	B	A&B	37	IV	III&IV	195	1	2	2009	1	6	6	DEAD	1b	EFV	d4t	D	1	1	0	1	1	0	0	0
440	69	2	Male	W	W	59	I	I&II	151	1	2	2009	1	40	40	DEAD	1c	NVP	AZT	D	1	1	0	1	1	0	0	0
441	42	2	Male	W	W	67	I	I&II	112	1	2	2010	2	13	13	DEAD	1c	NVP	AZT	D	1	1	0	1	1	0	0	0
442	40	2	Female	W	W		I	I&II	139	1	2	2010	2	30	30	DEAD	1c	NVP	AZT	D	1	1	0	1	1	0	0	0
443	28	1	Female	W	W		I	I&II	143	1	2	2010	2	9	9	DEAD	1c	NVP	AZT	D	1	1	0	1	1	0	0	0
444	27	1	Female	W	W		I	I&II	127	1	2	2011	2	26	26	DEAD	1c	NVP	AZT	D	1	1	0	1	1	0	0	0
445	43	2	Male	W	W	73	I	I&II	145	1	2	2011	2	4	4	DEAD	1f	EFV	TDF	D	1	1	0	1	1	0	0	0
446	28	1	Female	W	W	57	I	I&II	194	1	2	2011	2	14	14	DEAD	1c	NVP	AZT	D	1	1	0	1	1	0	0	0
447	40	2	Female	W	W	34	I	I&II	108	1	2	2012	2	6	6	DEAD	1c	NVP	AZT	D	1	1	0	1	1	0	0	0
448	29	1	Female	W	W	44	I	I&II	113	1	2	2012	2	2	2	DEAD	1f	EFV	TDF	D	1	1	0	1	1	0	0	0
449	35	1	Female	W	W	48	I	I&II	184	1	2	2012	2	6	6	DEAD	1c	NVP	AZT	D	1	1	0	1	1	0	0	0
450	24	1	Female	W	W	45	I	I&II	105	1	2	2013	2	7	7	DEAD	1f	EFV	TDF	D	1	1	0	1	1	0	0	0
451	37	1	Male	W	W	60	II	I&II	130	1	2	2009	1	8	8	DEAD	1f	EFV	TDF	D	1	1	0	1	1	0	0	0
452	45	2	Male	W	W		II	I&II	148	1	2	2009	1	16	16	DEAD	1c	NVP	AZT	D	1	1	0	1	1	0	0	0
453	30	1	Female	W	W	57.6	II	I&II	115	1	2	2010	2	6	6	DEAD	1c	NVP	AZT	D	1	1	0	1	1	0	0	0
454	26	1	Female	W	W		II	I&II	124	1	2	2011	2	18	18	DEAD	1c	NVP	AZT	D	1	1	0	1	1	0	0	0
455	51	2	Male	W	W	46	II	I&II	154	1	2	2012	2	5	5	DEAD	1f	EFV	TDF	D	1	1	0	1	1	0	0	0
456	35	1	Male	W	W	47	II	I&II	175	1	2	2013	2	8	3	DEAD	1f	EFV	TDF	D	1	1	0	1	1	0	0	0
457	22	1	Female	W	W	45	III	III&IV	105	1	2	2009	1	40	40	DEAD	1e	NVP	TDF	D	1	1	0	1	1	0	0	0
458	59	2	Male	W	W	61	III	III&IV	106	1	2	2009	1	9	9	DEAD	1c	NVP	AZT	D	1	1	0	1	1	0	0	0
459	40	2	Male	W	W	67	III	III&IV	107	1	2	2009	1	39	39	DEAD	1c	NVP	AZT	D	1	1	0	1	1	0	0	0
460	26	1	Female	W	W		III	III&IV	108	1	2	2009	1	7	7	DEAD	1e	NVP	TDF	D	1	1	0	1	1	0	0	0
461	24	1	Female	W	W	55	III	III&IV	120	1	2	2009	1	4	4	DEAD	1e	NVP	TDF	D	1	1	0	1	1	0	0	0
462	28	1	Male	W	W	46	III	III&IV	122	1	2	2009	1	22	22	DEAD	1e	NVP	TDF	D	1	1	0	1	1	0	0	0
463	20	1	Female	W	W	32	III	III&IV	143	1	2	2009	1	7	7	DEAD	1f	EFV	TDF	D	1	1	0	1	1	0	0	0
464	22	1	Female	W	W	37	III	III&IV	147	1	2	2009	1	10	10	DEAD	1c	NVP	AZT	D	1	1	0	1	1	0	0	0
465	35	1	Female	W	W	54	III	III&IV	162	1	2	2009	1	36	36	DEAD	1e	NVP	TDF	D	1	1	0	1	1	0	0	0
466	32	1	Male	W	W	63	III	III&IV	164	1	2	2009	1	20	20	DEAD	1e	NVP	TDF	D	1	1	0	1	1	0	0	0
467	38	1	Female	W	W	40	III	III&IV	187	1	2	2009	1	7	7	DEAD	1e	NVP	TDF	D	1	1	0	1	1	0	0	0
468	50	2	Female	W	W	34	III	III&IV	199	1	2	2009	1	8	8	DEAD	1f	EFV	TDF	D	1	1	0	1	1	0	0	0
469	45	2	Female	W	W		III	III&IV	109	1	2	2010	2	7	7	DEAD	1c	NVP	AZT	D	1	1	0	1	1	0	0	0
470	35	1	Female	W	W	50	III	III&IV	110	1	2	2010	2	4	4	DEAD	1f	EFV	TDF	D	1	1	0	1	1	0	0	0
471	40	2	Female	W	W		III	III&IV	153	1	2	2010	2	2	2	DEAD	1c	NVP	AZT	D	1	1	0	1	1	0	0	0
472	52	2	Male	W	W		III	III&IV	168	1	2	2010	2	36	36	DEAD	1c	NVP	AZT	D	1	1	0	1	1	0	0	0
473	54	2	Male	W	W	34	III	III&IV	186	1	2	2010	2	5	5	DEAD	1c	NVP	AZT	D	1	1	0	1	1	0	0	0
474	40	2	Male	W	W	49	III	III&IV	188	1	2	2010	2	5	5	DEAD	1c	NVP	AZT	D	1	1	0	1	1	0	0	0
475	26	1	Female	W	W	35	III	III&IV	137	1	2	2011	2	5	5	DEAD	1d	EFV	AZT	D	1	1	0	1	1	0	0	0
476	28	1	Female	W	W	36	III	III&IV	125	1	2	2012	2	11	11	DEAD	1f	EFV	TDF	D	1	1	0	1	1	0	0	0
477	45	2	Male	W	W	51	III	III&IV	147	1	2	2012	2	14	14	DEAD	1c	NVP	AZT	D	1	1	0	1	1	0	0	0
478	28	1	Male	W	W	47	III	III&IV	163	1	2	2012	2	10	10	DEAD	1c	NVP	AZT	D	1	1	0	1	1	0	0	0
479	40	2	Female	W	W	41	III	III&IV	174	1	2	2012	2	6	6	DEAD	1f	EFV	TDF	D	1	1	0	1	1	0	0	0
480	30	1	Female	W	W	49	IV	III&IV	133	1	2	2009	1	8	8	DEAD	1f	EFV	TDF	D	1	1	0	1	1	0	0	0
481	35	1	Female	A	A&B	40	III	III&IV	329	2	3	2009	1	5	5	DEAD	1f	EFV	TDF	D	1	1	0	1	1	0	0	0
482	62	2	Female	A	A&B	50	III	III&IV	213	2	3	2010	2	6	6	DEAD	1b	EFV	d4t	D	1	1	0	1	1	0	0	0
483	29	1	Female	A	A&B		III	III&IV	576	2	3	2010	2	5	5	DEAD	1f	EFV	TDF	D	1	1	0	1	1	0	0	0
484	21	1	Female	B	A&B		IV	III&IV	225	2	3	2010	2	22	22	DEAD	1d	EFV	AZT	D	1	1	0	1	1	0	0	0
485	30	1	Female	B	A&B	32	IV	III&IV	244	2	3	2010	2	6	6	DEAD	1d	EFV	AZT	D	1	1	0	1	1	0	0	0
486	28	1	Female	W	W	53	I	I&II	213	2	3	2009	1	48	48	DEAD	1c	NVP	AZT	D	1	1	0	1	1	0	0	0
487	38	1	Female	W	W	42	I	I&II	234	2	3	2009	1	7	7	DEAD	1c	NVP	AZT	D	1	1	0	1	1	0	0	0
488	45	2	Female	W	W	58	II	I&II	213	2	3	2009	1	3	3	DEAD	1e	NVP	TDF	D	1	1	0	1	1	0	0	0
489	25	1	Female	W	W	63	II	I&II	303	2	3	2012	2	12	12	DEAD	1f	EFV	TDF	D	1	1	0	1	1	0	0	0
490	55	2	Female	W	W	42	III	III&IV	233	2	3	2009	1	19	19	DEAD	1c	NVP	AZT	D	1	1	0	1	1	0	0	0
491	45	2	Female	W	W	38	III	III&IV	368	2	3	2009	1	4	4	DEAD	1b	EFV	d4t	D	1	1	0	1	1	0	0	0
492	40	2	Male	W	W		III	III&IV	212	2	3	2010	2	11	11	DEAD	1f	EFV	TDF	D	1	1	0	1	1	0	0	0
493	47	2	Male	W	W	60	III	III&IV	232	2	3	2010	2	12	12	DEAD	1f	EFV	TDF	D	1	1	0	1	1	0	0	0
494	42	2	Male	W	W	75	III	III&IV	236	2	3	2012	2	7	7	DEAD	1f	EFV	TDF	D	1	1	0	1	1	0	0	0
495	29	1	Male	W	W	50	III	III&IV	344	2	3	2012	2	16	16	DEAD	1e	NVP	TDF	D	1	1	0	1	1	0	0	0
496	50	2	Female	W	W	53	IV	III&IV	217	2	3	2009	1	6	6	DEAD	1c	NVP	AZT	D	1	1	0	1	1	0	0	0
497	30	1	Male	W	W		IV	III&IV	366	2	3	2009	1	6	6	DEAD	1a	NVP	d4t	D	1	1	0	1	1	0	0	0
498	22	1	Female	W	W	45	IV	III&IV	429	2	3	2009	1	6	6	DEAD	1e	NVP	TDF	D	1	1	0	1	1	0	0	0
499	21	1	Male	W	W	46	IV	III&IV	221	2	3	2012	2	2	2	DEAD	1f	EFV	TDF	D	1	1	0	1	1	0	0	0
500	30	1	Female	W	W	43	IV	III&IV	532	2	3	2012	2	6	6	DEAD	1e	NVP	TDF	D	1	1	0	1	1	0	0	0
501	30	1	Male	A	A&B	42	IV	III&IV	16	1	1	2009	1	49	49	ABC+TDF+KALITRA	1e	NVP	TDF	Failure	1	0	0	0	1	1	0	0
502	30	1	Male	A	A&B		IV	III&IV	48	1	1	2010	2	36	36	ABC+DDI+KALITERA	1f	EFV	TDF	Failure	1	0	0	0	1	1	0	0
503	22	1	Female	B	A&B	33	IV	III&IV	54	1	1	2010	2	40	12	ABC-ddI-LPV/R	1e	NVP	TDF	Failure	1	0	0	0	1	1	0	0
504	34	1	Male	W	W		III	III&IV	3	1	1	2009	1	54	35	TDF+3TC+KALETRE	1c	NVP	AZT	Failure	1	0	0	0	1	1	0	0
505	28	1	Female	W	W	43	III	III&IV	19	1	1	2009	1	51	51	ABC+DDI+KALITER	1e	NVP	TDF	Failure	1	0	0	0	1	1	0	0
506	23	1	Female	W	W	30	III	III&IV	21	1	1	2009	1	52	52	ABC+DDI+KALITRA	1f	EFV	TDF	Failure	1	0	0	0	1	1	0	0
507	32	1	Female	W	W	42	III	III&IV	34	1	1	2009	1	56	56	ABC+3TC+KALITERA	1d	EFV	AZT	Failure	1	0	0	0	1	1	0	0
508	30	1	Male	W	W	50	III	III&IV	47	1	1	2009	1	58	52	ABC+3TC+TDF	1f	EFV	TDF	Failure	1	0	0	0	1	1	0	0
509	35	1	Male	W	W	56	III	III&IV	53	1	1	2009	1	55	20	AZT+3TC+KALITER	1f	EFV	TDF	Failure	1	0	0	0	1	1	0	0
510	23	1	Female	W	W	50	III	III&IV	84	1	1	2009	1	55	55	ABC+DDI+KALITRA	1e	NVP	TDF	Failure	1	0	0	0	1	1	0	0
511	50	2	Female	W	W	45	III	III&IV	88	1	1	2009	1	59	59	ABC+DDI+KALITERA	1c	NVP	AZT	Failure	1	0	0	0	1	1	0	0
512	40	2	Male	W	W	45	III	III&IV	21	1	1	2010	2	41	41	ABC+DDI+KALITERA	1e	NVP	TDF	Failure	1	0	0	0	1	1	0	0
513	36	1	Male	W	W	57	III	III&IV	98	1	1	2013	2	4	4	ABC+DDI+KALTERA	1f	EFV	TDF	Failure	1	0	0	0	1	1	0	0
514	42	2	Male	A	A&B	62	III	III&IV	183	1	2	2011	2	31	5	AZT+3TC+KALITER	1e	NVP	TDF	Failure	1	0	0	0	1	1	0	0
515	23	1	Male	W	W	52	I	I&II	100	1	2	2009	1	50	50	ABC+DDI+KALITRA	1e	NVP	TDF	Failure	1	0	0	0	1	1	0	0
516	43	2	Female	W	W	54	II	I&II	142	1	2	2009	1	55	55	ABC+DDI+KALITRA	1e	NVP	TDF	Failure	1	0	0	0	1	1	0	0
517	42	2	Male	W	W	80	II	I&II	157	1	2	2011	2	34	34	ABC+3TC+AZT	1d	EFV	AZT	Failure	1	0	0	0	1	1	0	0
518	22	1	Female	W	W	36	III	III&IV	120	1	2	2009	1	51	51	ABC+DDI+KALITERA	1e	NVP	TDF	Failure	1	0	0	0	1	1	0	0
519	37	1	Female	W	W		III	III&IV	133	1	2	2011	2	33	33	ABC+3TC+TDF	1f	EFV	TDF	Failure	1	0	0	0	1	1	0	0
520	35	1	Female	W	W	56	IV	III&IV	118	1	2	2012	2	22	22	ABC+3TC+AZT	1f	EFV	TDF	Failure	1	0	0	0	1	1	0	0
521	35	1	Female	A	A&B	46	III	III&IV	225	2	3	2010	2	47	4	TDF+3TC+KALITRA	1c	NVP	AZT	Failure	1	0	0	0	1	1	0	0
522	20	1	Female	A	A&B	45	I	I&II	32	1	1	2009	1	6	6	DROP	1a	NVP	d4t	LD	1	0	1	1	1	0	0	0
523	22	1	Female	A	A&B		I	I&II	53	1	1	2010	2	32	32	DROP	1a	NVP	d4t	LD	1	0	1	1	1	0	0	0
524	44	2	Male	A	A&B	60	I	I&II	85	1	1	2010	2	11	11	DROP	1c	NVP	AZT	LD	1	0	1	1	1	0	0	0
525	27	1	Male	A	A&B	51	II	I&II	53	1	1	2009	1	51	51	DROP	1c	NVP	AZT	LD	1	0	1	1	1	0	0	0
526	20	1	Female	A	A&B		II	I&II	7	1	1	2010	2	7	7	DROP	1e	NVP	TDF	LD	1	0	1	1	1	0	0	0
527	36	1	Male	A	A&B	47	II	I&II	52	1	1	2010	2	26	26	DROP	1c	NVP	AZT	LD	1	0	1	1	1	0	0	0
528	38	1	Female	A	A&B	32	II	I&II	17	1	1	2012	2	12	11	DROP	1f	EFV	TDF	LD	1	0	1	1	1	0	0	0
529	25	1	Female	A	A&B	32	III	III&IV	2	1	1	2009	1	6	6	DROP	1a	NVP	d4t	LD	1	0	1	1	1	0	0	0
530	20	1	Female	A	A&B	49	III	III&IV	14	1	1	2009	1	6	6	DROP	1e	NVP	TDF	LD	1	0	1	1	1	0	0	0
531	22	1	Female	A	A&B	39	III	III&IV	28	1	1	2009	1	7	7	DROP	1f	EFV	TDF	LD	1	0	1	1	1	0	0	0
532	28	1	Male	A	A&B	45	III	III&IV	49	1	1	2009	1	58	58	LOST	1c	NVP	AZT	LD	1	0	1	1	1	0	0	0
533	28	1	Male	A	A&B		III	III&IV	50	1	1	2009	1	7	7	DROP	1f	EFV	TDF	LD	1	0	1	1	1	0	0	0
534	40	2	Female	A	A&B	42	III	III&IV	33	1	1	2010	2	9	9	DROP	1e	NVP	TDF	LD	1	0	1	1	1	0	0	0
535	38	1	Male	A	A&B		III	III&IV	34	1	1	2010	2	14	14	DROP	1d	EFV	AZT	LD	1	0	1	1	1	0	0	0
536	26	1	Male	A	A&B	38	III	III&IV	30	1	1	2011	2	20	20	DROP	1f	EFV	TDF	LD	1	0	1	1	1	0	0	0
537	23	1	Female	A	A&B	40	III	III&IV	39	1	1	2012	2	13	13	DROP	1f	EFV	TDF	LD	1	0	1	1	1	0	0	0
538	30	1	Female	A	A&B	54	III	III&IV	6	1	1	2013	2	7	7	DROP	1f	EFV	TDF	LD	1	0	1	1	1	0	0	0
539	28	1	Female	A	A&B	34	IV	III&IV	10	1	1	2009	1	5	5	DROP	1c	NVP	AZT	LD	1	0	1	1	1	0	0	0
540	36	1	Male	A	A&B	61	IV	III&IV	29	1	1	2009	1	12	7	DROP	1e	NVP	TDF	LD	1	0	1	1	1	0	0	0
541	65	2	Male	A	A&B	45	IV	III&IV	78	1	1	2009	1	6	6	DROP	1f	EFV	TDF	LD	1	0	1	1	1	0	0	0
542	43	2	Male	A	A&B	57	IV	III&IV	84	1	1	2009	1	53	53	LOST	1f	EFV	TDF	LD	1	0	1	1	1	0	0	0
543	45	2	Male	B	A&B	40	II	I&II	53	1	1	2009	1	5	5	DROP	1f	EFV	TDF	LD	1	0	1	1	1	0	0	0
544	22	1	Female	B	A&B	52	II	I&II	77	1	1	2009	1	7	7	DROP	1e	NVP	TDF	LD	1	0	1	1	1	0	0	0
545	40	2	Male	B	A&B	45	III	III&IV	59	1	1	2009	1	53	53	DROP	1a	NVP	d4t	LD	1	0	1	1	1	0	0	0
546	38	1	Male	B	A&B		III	III&IV	65	1	1	2011	2	27	27	DROP	1f	EFV	TDF	LD	1	0	1	1	1	0	0	0
547	25	1	Male	B	A&B		III	III&IV	86	1	1	2011	2	13	13	DROP	1f	EFV	TDF	LD	1	0	1	1	1	0	0	0
548	45	2	Female	B	A&B		IV	III&IV	73	1	1	2009	1	6	6	DROP	1f	EFV	TDF	LD	1	0	1	1	1	0	0	0
549	35	1	Female	B	A&B	46	IV	III&IV	79	1	1	2009	1	6	6	DROP	1f	EFV	TDF	LD	1	0	1	1	1	0	0	0
550	39	1	Male	B	A&B	40	IV	III&IV	49	1	1	2010	2	6	6	DROP	1b	EFV	d4t	LD	1	0	1	1	1	0	0	0
551	33	1	Male	B	A&B	49	IV	III&IV	38	1	1	2011	2	24	12	LOST	1f	EFV	TDF	LD	1	0	1	1	1	0	0	0
552	32	1	Male	B	A&B		IV	III&IV	54	1	1	2011	2	12	12	DROP	1f	EFV	TDF	LD	1	0	1	1	1	0	0	0
553	30	1	Female	W	W	62	I	I&II	75	1	1	2010	2	24	24	DROP	1a	NVP	d4t	LD	1	0	1	1	1	0	0	0
554	47	2	Male	W	W	58	I	I&II	55	1	1	2011	2	6	6	DROP	1c	NVP	AZT	LD	1	0	1	1	1	0	0	0
555	18	1	Female	W	W	45	II	I&II	24	1	1	2010	2	7	7	DROP	1e	NVP	TDF	LD	1	0	1	1	1	0	0	0
556	30	1	Male	W	W	53	II	I&II	59	1	1	2010	2	8	8	DROP	1c	NVP	AZT	LD	1	0	1	1	1	0	0	0
557	32	1	Male	W	W		II	I&II	28	1	1	2011	2	17	17	DROP	1a	NVP	d4t	LD	1	0	1	1	1	0	0	0
558	45	2	Male	W	W		II	I&II	74	1	1	2013	2	6	6	DROP	1f	EFV	TDF	LD	1	0	1	1	1	0	0	0
559	22	1	Female	W	W	45	III	III&IV	13	1	1	2009	1	13	13	DROP	1e	NVP	TDF	LD	1	0	1	1	1	0	0	0
560	39	1	Male	W	W		III	III&IV	20	1	1	2009	1	6	6	DROP	1f	EFV	TDF	LD	1	0	1	1	1	0	0	0
561	33	1	Male	W	W	55	III	III&IV	22	1	1	2009	1	13	13	DROP	1f	EFV	TDF	LD	1	0	1	1	1	0	0	0
562	28	1	Male	W	W	45	III	III&IV	26	1	1	2009	1	7	7	DROP	1e	NVP	TDF	LD	1	0	1	1	1	0	0	0
563	30	1	Male	W	W	76	III	III&IV	28	1	1	2009	1	5	5	DROP	1d	EFV	AZT	LD	1	0	1	1	1	0	0	0
564	35	1	Male	W	W	46	III	III&IV	46	1	1	2009	1	18	13	DROP	1b	EFV	d4t	LD	1	0	1	1	1	0	0	0
565	29	1	Female	W	W	47	III	III&IV	51	1	1	2009	1	10	10	DROP	1f	EFV	TDF	LD	1	0	1	1	1	0	0	0
566	40	2	Male	W	W	40	III	III&IV	56	1	1	2009	1	7	7	DROP	1f	EFV	TDF	LD	1	0	1	1	1	0	0	0
567	22	1	Male	W	W	50.8	III	III&IV	61	1	1	2009	1	5	5	DROP	1f	EFV	TDF	LD	1	0	1	1	1	0	0	0
568	29	1	Male	W	W	62	III	III&IV	62	1	1	2009	1	26	20	DROP	1c	NVP	AZT	LD	1	0	1	1	1	0	0	0
569	30	1	Male	W	W	45	III	III&IV	64	1	1	2009	1	6	6	DROP	1f	EFV	TDF	LD	1	0	1	1	1	0	0	0
570	27	1	Female	W	W		III	III&IV	75	1	1	2009	1	11	11	DROP	1a	NVP	d4t	LD	1	0	1	1	1	0	0	0
571	20	1	Female	W	W	32	III	III&IV	84	1	1	2009	1	10	10	DROP	1f	EFV	TDF	LD	1	0	1	1	1	0	0	0
572	16	1	Male	W	W	50	III	III&IV	89	1	1	2009	1	31	31	DROP	1c	NVP	AZT	LD	1	0	1	1	1	0	0	0
573	31	1	Male	W	W	48	III	III&IV	93	1	1	2009	1	24	24	DROP	1f	EFV	TDF	LD	1	0	1	1	1	0	0	0
574	30	1	Female	W	W	39	III	III&IV	36	1	1	2010	2	5	5	DROP	1f	EFV	TDF	LD	1	0	1	1	1	0	0	0
575	27	1	Female	W	W	47	III	III&IV	42	1	1	2010	2	9	9	DROP	1a	NVP	d4t	LD	1	0	1	1	1	0	0	0
576	35	1	Male	W	W		III	III&IV	45	1	1	2010	2	19	19	DROP	1f	EFV	TDF	LD	1	0	1	1	1	0	0	0
577	28	1	Male	W	W		III	III&IV	53	1	1	2010	2	47	17	LOST	1d	EFV	AZT	LD	1	0	1	1	1	0	0	0
578	32	1	Female	W	W	44	III	III&IV	80	1	1	2010	2	7	6	DROP	1f	EFV	TDF	LD	1	0	1	1	1	0	0	0
579	43	2	Male	W	W		III	III&IV	97	1	1	2010	2	10	9	DROP	1a	NVP	d4t	LD	1	0	1	1	1	0	0	0
580	30	1	Female	W	W	45	III	III&IV	99	1	1	2010	2	13	13	DROP	1f	EFV	TDF	LD	1	0	1	1	1	0	0	0
581	40	2	Female	W	W		III	III&IV	10	1	1	2011	2	6	6	DROP	1f	EFV	TDF	LD	1	0	1	1	1	0	0	0
582	25	1	Female	W	W	46	III	III&IV	14	1	1	2011	2	11	11	DROP	1c	NVP	AZT	LD	1	0	1	1	1	0	0	0
583	28	1	Female	W	W	43	III	III&IV	26	1	1	2011	2	11	11	DROP	1f	EFV	TDF	LD	1	0	1	1	1	0	0	0
584	45	2	Female	W	W		III	III&IV	32	1	1	2011	2	16	16	DROP	1d	EFV	AZT	LD	1	0	1	1	1	0	0	0
585	40	2	Male	W	W		III	III&IV	43	1	1	2011	2	17	17	DROP	1c	NVP	AZT	LD	1	0	1	1	1	0	0	0
586	25	1	Female	W	W		III	III&IV	46	1	1	2011	2	19	19	DROP	1d	EFV	AZT	LD	1	0	1	1	1	0	0	0
587	30	1	Female	W	W		III	III&IV	50	1	1	2011	2	18	18	DROP	1e	NVP	TDF	LD	1	0	1	1	1	0	0	0
588	30	1	Male	W	W	43	III	III&IV	72	1	1	2011	2	17	17	DROP	1e	NVP	TDF	LD	1	0	1	1	1	0	0	0
589	39	1	Female	W	W	46	III	III&IV	84	1	1	2011	2	11	11	DROP	1e	NVP	TDF	LD	1	0	1	1	1	0	0	0
590	22	1	Female	W	W	44	III	III&IV	96	1	1	2011	2	21	21	DROP	1c	NVP	AZT	LD	1	0	1	1	1	0	0	0
591	37	1	Male	W	W	58	III	III&IV	96	1	1	2011	2	26	26	LOST	1c	NVP	AZT	LD	1	0	1	1	1	0	0	0
592	50	2	Male	W	W	42	III	III&IV	32	1	1	2012	2	15	15	DROP	1f	EFV	TDF	LD	1	0	1	1	1	0	0	0
593	26	1	Male	W	W	55	III	III&IV	39	1	1	2012	2	5	5	DROP	1c	NVP	AZT	LD	1	0	1	1	1	0	0	0
594	21	1	Female	W	W	52	III	III&IV	42	1	1	2012	2	11	11	DROP	1e	NVP	TDF	LD	1	0	1	1	1	0	0	0
595	38	1	Male	W	W	46	III	III&IV	48	1	1	2012	2	10	10	DROP	1c	NVP	AZT	LD	1	0	1	1	1	0	0	0
596	34	1	Male	W	W	43	III	III&IV	78	1	1	2013	2	9	9	DROP	1f	EFV	TDF	LD	1	0	1	1	1	0	0	0
597	28	1	Male	W	W	84	IV	III&IV	13	1	1	2009	1	11	11	DROP	1c	NVP	AZT	LD	1	0	1	1	1	0	0	0
598	27	1	Female	W	W	43	IV	III&IV	89	1	1	2009	1	24	24	DROP	1c	NVP	AZT	LD	1	0	1	1	1	0	0	0
599	40	2	Female	W	W	37	IV	III&IV	20	1	1	2010	2	8	8	DROP	1b	EFV	d4t	LD	1	0	1	1	1	0	0	0
600	36	1	Male	W	W	55	IV	III&IV	21	1	1	2010	2	4	4	DROP	1f	EFV	TDF	LD	1	0	1	1	1	0	0	0
601	40	2	Female	W	W		IV	III&IV	32	1	1	2011	2	27	27	DROP	1f	EFV	TDF	LD	1	0	1	1	1	0	0	0
602	40	2	Female	W	W	46	IV	III&IV	54	1	1	2011	2	10	10	DROP	1c	NVP	AZT	LD	1	0	1	1	1	0	0	0
603	25	1	Male	W	W	35	IV	III&IV	91	1	1	2011	2	25	25	LOST	1f	EFV	TDF	LD	1	0	1	1	1	0	0	0
604	40	2	Female	W	W	42	IV	III&IV	96	1	1	2011	2	30	3	LOST	1f	EFV	TDF	LD	1	0	1	1	1	0	0	0
605	31	1	Male	W	W	47	IV	III&IV	22	1	1	2012	2	10	10	DROP	1c	NVP	AZT	LD	1	0	1	1	1	0	0	0
606	33	1	Male	W	W	40	IV	III&IV	36	1	1	2012	2	7	7	DROP	1e	NVP	TDF	LD	1	0	1	1	1	0	0	0
607	30	1	Male	A	A&B	40	I	I&II	193	1	2	2012	2	11	11	DROP	1c	NVP	AZT	LD	1	0	1	1	1	0	0	0
608	24	1	Male	A	A&B		II	I&II	144	1	2	2011	2	6	6	DROP	1d	EFV	AZT	LD	1	0	1	1	1	0	0	0
609	35	1	Male	A	A&B	38	III	III&IV	101	1	2	2009	1	6	6	DROP	1e	NVP	TDF	LD	1	0	1	1	1	0	0	0
610	25	1	Female	A	A&B	34	III	III&IV	154	1	2	2009	1	15	15	DROP	1f	EFV	TDF	LD	1	0	1	1	1	0	0	0
611	26	1	Male	A	A&B	40	III	III&IV	192	1	2	2009	1	32	32	DROP	1f	EFV	TDF	LD	1	0	1	1	1	0	0	0
612	50	2	Female	A	A&B		III	III&IV	139	1	2	2010	2	15	15	DROP	1f	EFV	TDF	LD	1	0	1	1	1	0	0	0
613	19	1	Male	A	A&B		III	III&IV	184	1	2	2010	2	11	11	DROP	1a	NVP	d4t	LD	1	0	1	1	1	0	0	0
614	40	2	Female	A	A&B	35	III	III&IV	121	1	2	2011	2	10	10	DROP	1f	EFV	TDF	LD	1	0	1	1	1	0	0	0
615	26	1	Male	A	A&B	40	IV	III&IV	102	1	2	2009	1	8	8	DROP	1f	EFV	TDF	LD	1	0	1	1	1	0	0	0
616	32	1	Male	A	A&B	60	IV	III&IV	103	1	2	2009	1	21	21	DROP	1f	EFV	TDF	LD	1	0	1	1	1	0	0	0
617	22	1	Female	A	A&B	33	IV	III&IV	144	1	2	2009	1	31	31	DROP	1f	EFV	TDF	LD	1	0	1	1	1	0	0	0
618	18	1	Male	B	A&B	30	III	III&IV	102	1	2	2009	1	5	5	DROP	1b	EFV	d4t	LD	1	0	1	1	1	0	0	0
619	30	1	Female	B	A&B	64	III	III&IV	181	1	2	2009	1	5	5	DROP	1e	NVP	TDF	LD	1	0	1	1	1	0	0	0
620	39	1	Male	B	A&B	52	IV	III&IV	101	1	2	2009	1	31	20	DROP	1a	NVP	d4t	LD	1	0	1	1	1	0	0	0
621	30	1	Female	B	A&B	40	IV	III&IV	101	1	2	2010	2	9	9	DROP	1f	EFV	TDF	LD	1	0	1	1	1	0	0	0
622	30	1	Female	B	A&B	39	IV	III&IV	122	1	2	2010	2	6	6	DROP	1f	EFV	TDF	LD	1	0	1	1	1	0	0	0
623	40	2	Male	B	A&B		IV	III&IV	183	1	2	2010	2	21	21	DROP	1f	EFV	TDF	LD	1	0	1	1	1	0	0	0
624	27	1	Female	W	W	65	I	I&II	122	1	2	2009	1	31	31	DROP	1e	NVP	TDF	LD	1	0	1	1	1	0	0	0
625	20	1	Female	W	W	56	I	I&II	133	1	2	2009	1	20	20	DROP	1a	NVP	d4t	LD	1	0	1	1	1	0	0	0
626	27	1	Female	W	W	56	I	I&II	141	1	2	2009	1	5	5	DROP	1c	NVP	AZT	LD	1	0	1	1	1	0	0	0
627	25	1	Female	W	W	43	I	I&II	146	1	2	2009	1	18	15	DROP	1a	NVP	d4t	LD	1	0	1	1	1	0	0	0
628	30	1	Female	W	W		I	I&II	149	1	2	2009	1	15	15	DROP	1c	NVP	AZT	LD	1	0	1	1	1	0	0	0
629	37	1	Female	W	W	55.8	I	I&II	193	1	2	2010	2	46	46	LOST	1c	NVP	AZT	LD	1	0	1	1	1	0	0	0
630	35	1	Female	W	W		I	I&II	106	1	2	2011	2	29	29	STOP	1c	NVP	AZT	LD	1	0	1	1	1	0	0	0
631	27	1	Female	W	W	37	I	I&II	136	1	2	2011	2	9	9	DROP	1e	NVP	TDF	LD	1	0	1	1	1	0	0	0
632	40	2	Female	W	W		I	I&II	145	1	2	2011	2	5	5	DROP	1c	NVP	AZT	LD	1	0	1	1	1	0	0	0
633	28	1	Female	W	W		I	I&II	162	1	2	2011	2	6	6	DROP	1f	EFV	TDF	LD	1	0	1	1	1	0	0	0
634	29	1	Female	W	W	59	I	I&II	192	1	2	2011	2	9	9	DROP	1c	NVP	AZT	LD	1	0	1	1	1	0	0	0
635	30	1	Female	W	W		I	I&II	198	1	2	2011	2	11	11	DROP	1c	NVP	AZT	LD	1	0	1	1	1	0	0	0
636	34	1	Female	W	W	75	I	I&II	117	1	2	2012	2	10	10	DROP	1c	NVP	AZT	LD	1	0	1	1	1	0	0	0
637	26	1	Female	W	W	53	I	I&II	129	1	2	2012	2	10	10	STOP	1e	NVP	TDF	LD	1	0	1	1	1	0	0	0
638	26	1	Male	W	W	54	I	I&II	166	1	2	2013	2	8	7	LOST	1e	NVP	TDF	LD	1	0	1	1	1	0	0	0
639	25	1	Female	W	W	45	II	I&II	102	1	2	2009	1	11	11	DROP	1c	NVP	AZT	LD	1	0	1	1	1	0	0	0
640	26	1	Female	W	W	51	II	I&II	110	1	2	2009	1	52	52	LOST	1c	NVP	AZT	LD	1	0	1	1	1	0	0	0
641	20	1	Male	W	W	50	II	I&II	144	1	2	2009	1	5	5	DROP	1c	NVP	AZT	LD	1	0	1	1	1	0	0	0
642	33	1	Male	W	W	55	II	I&II	155	1	2	2009	1	5	5	DROP	1c	NVP	AZT	LD	1	0	1	1	1	0	0	0
643	22	1	Female	W	W	53	II	I&II	157	1	2	2009	1	57	57	LOST	1e	NVP	TDF	LD	1	0	1	1	1	0	0	0
644	36	1	Female	W	W	45	II	I&II	172	1	2	2009	1	17	17	DROP	1a	NVP	d4t	LD	1	0	1	1	1	0	0	0
645	20	1	Female	W	W	40	II	I&II	173	1	2	2009	1	37	37	DROP	1d	EFV	AZT	LD	1	0	1	1	1	0	0	0
646	25	1	Female	W	W	45	II	I&II	196	1	2	2009	1	57	57	LOST	1a	NVP	d4t	LD	1	0	1	1	1	0	0	0
647	25	1	Female	W	W	55	II	I&II	110	1	2	2011	2	10	9	DROP	1d	EFV	AZT	LD	1	0	1	1	1	0	0	0
648	30	1	Male	W	W	49	II	I&II	106	1	2	2012	2	19	19	DROP	1c	NVP	AZT	LD	1	0	1	1	1	0	0	0
649	27	1	Female	W	W		II	I&II	117	1	2	2012	2	10	10	DROP	1e	NVP	TDF	LD	1	0	1	1	1	0	0	0
650	27	1	Female	W	W	46	II	I&II	132	1	2	2012	2	18	18	DROP	1c	NVP	AZT	LD	1	0	1	1	1	0	0	0
651	24	1	Female	W	W	53	II	I&II	141	1	2	2012	2	20	20	LOST	1f	EFV	TDF	LD	1	0	1	1	1	0	0	0
652	39	1	Male	W	W	65	II	I&II	151	1	2	2012	2	12	12	DROP	1d	EFV	AZT	LD	1	0	1	1	1	0	0	0
653	53	2	Male	W	W	47	II	I&II	120	1	2	2013	2	11	11	LOST	1f	EFV	TDF	LD	1	0	1	1	1	0	0	0
654	50	2	Female	W	W	51	II	I&II	172	1	2	2013	2	7	7	DROP	1f	EFV	TDF	LD	1	0	1	1	1	0	0	0
655	30	1	Male	W	W	55	III	III&IV	111	1	2	2009	1	40	40	DROP	1b	EFV	d4t	LD	1	0	1	1	1	0	0	0
656	50	2	Male	W	W	60	III	III&IV	118	1	2	2009	1	14	14	DROP	1d	EFV	AZT	LD	1	0	1	1	1	0	0	0
657	30	1	Male	W	W	55	III	III&IV	122	1	2	2009	1	45	45	DROP	1e	NVP	TDF	LD	1	0	1	1	1	0	0	0
658	35	1	Male	W	W	45	III	III&IV	124	1	2	2009	1	19	19	DROP	1c	NVP	AZT	LD	1	0	1	1	1	0	0	0
659	35	1	Male	W	W	58	III	III&IV	131	1	2	2009	1	40	40	DROP	1f	EFV	TDF	LD	1	0	1	1	1	0	0	0
660	30	1	Male	W	W	46	III	III&IV	149	1	2	2009	1	12	12	DROP	1c	NVP	AZT	LD	1	0	1	1	1	0	0	0
661	26	1	Male	W	W	47	III	III&IV	168	1	2	2009	1	14	12	DROP	1c	NVP	AZT	LD	1	0	1	1	1	0	0	0
662	26	1	Female	W	W	54	III	III&IV	180	1	2	2009	1	9	9	DROP	1e	NVP	TDF	LD	1	0	1	1	1	0	0	0
663	75	2	Male	W	W	40	III	III&IV	194	1	2	2009	1	6	6	DROP	1c	NVP	AZT	LD	1	0	1	1	1	0	0	0
664	21	1	Female	W	W	45	III	III&IV	115	1	2	2010	2	46	46	LOST	1c	NVP	AZT	LD	1	0	1	1	1	0	0	0
665	35	1	Male	W	W	47	III	III&IV	158	1	2	2010	2	5	5	DROP	1e	NVP	TDF	LD	1	0	1	1	1	0	0	0
666	25	1	Female	W	W		III	III&IV	162	1	2	2010	2	14	14	DROP	1c	NVP	AZT	LD	1	0	1	1	1	0	0	0
667	35	1	Female	W	W	47	III	III&IV	167	1	2	2010	2	5	5	DROP	1c	NVP	AZT	LD	1	0	1	1	1	0	0	0
668	30	1	Male	W	W	53	III	III&IV	193	1	2	2010	2	7	7	DROP	1c	NVP	AZT	LD	1	0	1	1	1	0	0	0
669	32	1	Male	W	W		III	III&IV	101	1	2	2011	2	7	7	DROP	1c	NVP	AZT	LD	1	0	1	1	1	0	0	0
670	28	1	Male	W	W	40	III	III&IV	155	1	2	2011	2	11	11	DROP	1e	NVP	TDF	LD	1	0	1	1	1	0	0	0
671	34	1	Female	W	W		III	III&IV	176	1	2	2011	2	26	26	DROP	1d	EFV	AZT	LD	1	0	1	1	1	0	0	0
672	21	1	Female	W	W		III	III&IV	187	1	2	2011	2	25	25	DROP	1f	EFV	TDF	LD	1	0	1	1	1	0	0	0
673	24	1	Male	W	W	50	III	III&IV	105	1	2	2012	2	21	21	DROP	1c	NVP	AZT	LD	1	0	1	1	1	0	0	0
674	35	1	Male	W	W	39	III	III&IV	106	1	2	2012	2	11	11	DROP	1f	EFV	TDF	LD	1	0	1	1	1	0	0	0
675	45	2	Female	W	W	24.5	III	III&IV	106	1	2	2012	2	11	11	DROP	1f	EFV	TDF	LD	1	0	1	1	1	0	0	0
676	35	1	Female	W	W	44	III	III&IV	109	1	2	2012	2	10	10	DROP	1f	EFV	TDF	LD	1	0	1	1	1	0	0	0
677	35	1	Male	W	W	60	III	III&IV	121	1	2	2012	2	14	9	DROP	1f	EFV	TDF	LD	1	0	1	1	1	0	0	0
678	20	1	Female	W	W	43	III	III&IV	124	1	2	2012	2	6	6	DROP	1c	NVP	AZT	LD	1	0	1	1	1	0	0	0
679	32	1	Female	W	W	67	III	III&IV	124	1	2	2012	2	8	8	DROP	1c	NVP	AZT	LD	1	0	1	1	1	0	0	0
680	50	2	Male	W	W	74	III	III&IV	145	1	2	2012	2	13	3	LOST	1f	EFV	TDF	LD	1	0	1	1	1	0	0	0
681	43	2	Male	W	W	46	III	III&IV	199	1	2	2012	2	6	6	DROP	1c	NVP	AZT	LD	1	0	1	1	1	0	0	0
682	34	1	Male	W	W	59	III	III&IV	143	1	2	2013	2	5	5	LOST	1f	EFV	TDF	LD	1	0	1	1	1	0	0	0
683	24	1	Male	W	W	56	III	III&IV	168	1	2	2013	2	7	7	DROP	1e	NVP	TDF	LD	1	0	1	1	1	0	0	0
684	36	1	Male	W	W	52	III	III&IV	168	1	2	2013	2	9	9	LOST	1f	EFV	TDF	LD	1	0	1	1	1	0	0	0
685	28	1	Female	W	W	45	III	III&IV	174	1	2	2013	2	10	10	LOST	1f	EFV	TDF	LD	1	0	1	1	1	0	0	0
686	23	1	Female	W	W	55	IV	III&IV	101	1	2	2009	1	8	7	DROP	1f	EFV	TDF	LD	1	0	1	1	1	0	0	0
687	25	1	Female	W	W		IV	III&IV	123	1	2	2009	1	21	7	DROP	1f	EFV	TDF	LD	1	0	1	1	1	0	0	0
688	35	1	Male	W	W		IV	III&IV	115	1	2	2011	2	19	19	DROP	1f	EFV	TDF	LD	1	0	1	1	1	0	0	0
689	17	1	Female	W	W	42	IV	III&IV	120	1	2	2012	2	8	8	DROP	1f	EFV	TDF	LD	1	0	1	1	1	0	0	0
690	20	1	Male	A	A&B	44	III	III&IV	259	2	3	2009	1	11	11	DROP	1a	NVP	d4t	LD	1	0	1	1	1	0	0	0
691	40	2	Male	A	A&B	47	III	III&IV	300	2	3	2009	1	17	17	DROP	1a	NVP	d4t	LD	1	0	1	1	1	0	0	0
692	21	1	Male	A	A&B	45	III	III&IV	311	2	3	2009	1	30	30	DROP	1f	EFV	TDF	LD	1	0	1	1	1	0	0	0
693	28	1	Male	A	A&B	48	III	III&IV	342	2	3	2009	1	37	7	DROP	1c	NVP	AZT	LD	1	0	1	1	1	0	0	0
694	30	1	Female	A	A&B	50	III	III&IV	245	2	3	2010	2	5	5	DROP	1f	EFV	TDF	LD	1	0	1	1	1	0	0	0
695	36	1	Male	A	A&B	49	III	III&IV	234	2	3	2013	2	5	5	LOST	1c	NVP	AZT	LD	1	0	1	1	1	0	0	0
696	26	1	Male	A	A&B	47	IV	III&IV	201	2	3	2009	1	14	14	DROP	1e	NVP	TDF	LD	1	0	1	1	1	0	0	0
697	48	2	Male	A	A&B	55	IV	III&IV	201	2	3	2013	2	4	4	LOST	1f	EFV	TDF	LD	1	0	1	1	1	0	0	0
698	26	1	Male	A	A&B	49	IV	III&IV	266	2	3	2013	2	5	5	DROP	1f	EFV	TDF	LD	1	0	1	1	1	0	0	0
699	25	1	Female	B	A&B	50	III	III&IV	282	2	3	2010	2	8	8	DROP	1f	EFV	TDF	LD	1	0	1	1	1	0	0	0
700	21	1	Female	B	A&B		IV	III&IV	209	2	3	2011	2	14	14	DROP	1e	NVP	TDF	LD	1	0	1	1	1	0	0	0
701	36	1	Male	W	W	72	I	I&II	204	2	3	2009	1	7	7	DROP	1c	NVP	AZT	LD	1	0	1	1	1	0	0	0
702	35	1	Female	W	W	57	I	I&II	201	2	3	2012	2	7	7	DROP	1c	NVP	AZT	LD	1	0	1	1	1	0	0	0
703	55	2	Male	W	W	40	I	I&II	232	2	3	2012	2	8	8	DROP	1e	NVP	TDF	LD	1	0	1	1	1	0	0	0
704	35	1	Male	W	W	48	I	I&II	361	2	3	2012	2	15	9	DROP	1f	EFV	TDF	LD	1	0	1	1	1	0	0	0
705	32	1	Female	W	W	62	I	I&II	310	2	3	2013	2	5	5	LOST	1f	EFV	TDF	LD	1	0	1	1	1	0	0	0
706	23	1	Female	W	W	60	I	I&II	312	2	3	2013	2	5	5	LOST	1c	NVP	AZT	LD	1	0	1	1	1	0	0	0
707	20	1	Female	W	W	52	I	I&II	526	2	3	2013	2	5	5	LOST	1f	EFV	TDF	LD	1	0	1	1	1	0	0	0
708	25	1	Female	W	W		I	I&II	545	2	3	2013	2	5	5	LOST	1f	EFV	TDF	LD	1	0	1	1	1	0	0	0
709	23	1	Female	W	W	54.7	I	I&II	945	2	3	2013	2	5	5	LOST	1f	EFV	TDF	LD	1	0	1	1	1	0	0	0
710	21	1	Female	W	W	47	I	I&II	968	2	3	2013	2	5	5	LOST	1f	EFV	TDF	LD	1	0	1	1	1	0	0	0
711	25	1	Female	W	W	42	II	I&II	300	2	3	2009	1	52	19	DROP	1a	NVP	d4t	LD	1	0	1	1	1	0	0	0
712	29	1	Male	W	W	50	II	I&II	201	2	3	2010	2	36	36	DROP	1e	NVP	TDF	LD	1	0	1	1	1	0	0	0
713	50	2	Female	W	W		II	I&II	201	2	3	2011	2	7	7	DROP	1c	NVP	AZT	LD	1	0	1	1	1	0	0	0
714	23	1	Female	W	W		II	I&II	255	2	3	2011	2	23	23	DROP	1c	NVP	AZT	LD	1	0	1	1	1	0	0	0
715	32	1	Female	W	W	47	II	I&II	204	2	3	2012	2	7	7	DROP	1e	NVP	TDF	LD	1	0	1	1	1	0	0	0
716	34	1	Male	W	W	63	II	I&II	214	2	3	2012	2	7	7	DROP	1f	EFV	TDF	LD	1	0	1	1	1	0	0	0
717	30	1	Female	W	W		II	I&II	343	2	3	2012	2	23	19	LOST	1c	NVP	AZT	LD	1	0	1	1	1	0	0	0
718	45	2	Male	W	W	56	III	III&IV	200	2	3	2009	1	36	36	DROP	1f	EFV	TDF	LD	1	0	1	1	1	0	0	0
719	50	2	Female	W	W	37	III	III&IV	203	2	3	2009	1	41	41	DROP	1f	EFV	TDF	LD	1	0	1	1	1	0	0	0
720	20	1	Female	W	W		III	III&IV	213	2	3	2009	1	7	7	DROP	1c	NVP	AZT	LD	1	0	1	1	1	0	0	0
721	29	1	Male	W	W	65	III	III&IV	219	2	3	2009	1	6	6	DROP	1d	EFV	AZT	LD	1	0	1	1	1	0	0	0
722	25	1	Female	W	W	60	III	III&IV	225	2	3	2009	1	17	9	DROP	1a	NVP	d4t	LD	1	0	1	1	1	0	0	0
723	36	1	Female	W	W	49	III	III&IV	247	2	3	2009	1	11	11	DROP	1f	EFV	TDF	LD	1	0	1	1	1	0	0	0
724	60	2	Male	W	W	50	III	III&IV	280	2	3	2009	1	10	8	DROP	1b	EFV	d4t	LD	1	0	1	1	1	0	0	0
725	28	1	Female	W	W	47	III	III&IV	281	2	3	2009	1	43	43	DROP	1c	NVP	AZT	LD	1	0	1	1	1	0	0	0
726	22	1	Male	W	W	53	III	III&IV	290	2	3	2009	1	7	7	DROP	1e	NVP	TDF	LD	1	0	1	1	1	0	0	0
727	35	1	Male	W	W	55	III	III&IV	295	2	3	2009	1	13	13	DROP	1f	EFV	TDF	LD	1	0	1	1	1	0	0	0
728	25	1	Male	W	W	34	III	III&IV	336	2	3	2009	1	33	33	DROP	1f	EFV	TDF	LD	1	0	1	1	1	0	0	0
729	46	2	Male	W	W	80	III	III&IV	339	2	3	2009	1	18	8	DROP	1c	NVP	AZT	LD	1	0	1	1	1	0	0	0
730	29	1	Female	W	W	48	III	III&IV	360	2	3	2009	1	22	22	DROP	1f	EFV	TDF	LD	1	0	1	1	1	0	0	0
731	23	1	Male	W	W	58	III	III&IV	209	2	3	2010	2	14	14	DROP	1b	EFV	d4t	LD	1	0	1	1	1	0	0	0
732	32	1	Female	W	W	50	III	III&IV	220	2	3	2010	2	18	7	DROP	1a	NVP	d4t	LD	1	0	1	1	1	0	0	0
733	28	1	Female	W	W	35	III	III&IV	236	2	3	2010	2	5	5	DROP	1d	EFV	AZT	LD	1	0	1	1	1	0	0	0
734	48	2	Male	W	W	67	III	III&IV	252	2	3	2010	2	46	46	LOST	1c	NVP	AZT	LD	1	0	1	1	1	0	0	0
735	30	1	Male	W	W	56	III	III&IV	260	2	3	2010	2	8	8	DROP	1c	NVP	AZT	LD	1	0	1	1	1	0	0	0
736	21	1	Female	W	W	48	III	III&IV	312	2	3	2010	2	12	12	DROP	1c	NVP	AZT	LD	1	0	1	1	1	0	0	0
737	40	2	Female	W	W	34	III	III&IV	361	2	3	2010	2	8	7	DROP	1f	EFV	TDF	LD	1	0	1	1	1	0	0	0
738	27	1	Female	W	W	60	III	III&IV	432	2	3	2010	2	8	8	DROP	1c	NVP	AZT	LD	1	0	1	1	1	0	0	0
739	41	2	Male	W	W		III	III&IV	474	2	3	2010	2	26	16	DROP	1d	EFV	AZT	LD	1	0	1	1	1	0	0	0
740	43	2	Male	W	W	62	III	III&IV	644	2	3	2010	2	13	12	DROP	1a	NVP	d4t	LD	1	0	1	1	1	0	0	0
741	40	2	Male	W	W	49	III	III&IV	300	2	3	2012	2	9	9	DROP	1c	NVP	AZT	LD	1	0	1	1	1	0	0	0
742	22	1	Female	W	W	45	III	III&IV	494	2	3	2012	2	6	6	DROP	1f	EFV	TDF	LD	1	0	1	1	1	0	0	0
743	32	1	Female	W	W	45	III	III&IV	344	2	3	2013	2	9	9	LOST	1c	NVP	AZT	LD	1	0	1	1	1	0	0	0
744	40	2	Male	W	W	74	IV	III&IV	247	2	3	2009	1	20	20	DROP	1c	NVP	AZT	LD	1	0	1	1	1	0	0	0
745	26	1	Male	W	W	44	IV	III&IV	304	2	3	2009	1	19	19	DROP	1c	NVP	AZT	LD	1	0	1	1	1	0	0	0
746	25	1	Male	W	W	45	IV	III&IV	325	2	3	2009	1	17	17	DROP	1f	EFV	TDF	LD	1	0	1	1	1	0	0	0
747	38	1	Female	W	W	51	IV	III&IV	232	2	3	2010	2	9	9	DROP	1c	NVP	AZT	LD	1	0	1	1	1	0	0	0
748	32	1	Male	W	W		IV	III&IV	225	2	3	2011	2	16	16	DROP	1c	NVP	AZT	LD	1	0	1	1	1	0	0	0
749	31	1	Female	W	W		IV	III&IV	289	2	3	2011	2	23	23	DROP	1f	EFV	TDF	LD	1	0	1	1	1	0	0	0
750	39	1	Male	W	W	49	IV	III&IV	557	2	3	2011	2	22	15	DROP	1e	NVP	TDF	LD	1	0	1	1	1	0	0	0
751	32	1	Male	W	W	54	IV	III&IV	325	2	3	2012	2	7	7	STOP	1f	EFV	TDF	LD	1	0	1	1	1	0	0	0
752	45	2	Male	A	A&B	30	II	I&II	44	1	1	2010	2	43	43	AZT-3TC-NVP	1c	NVP	AZT	NoEvent	0	0	0	0	0	0	0	0
753	33	1	Female	A	A&B		II	I&II	63	1	1	2010	2	37	37	AZT-3TC-NVP	1c	NVP	AZT	NoEvent	0	0	0	0	0	0	0	0
754	41	2	Male	A	A&B	60	II	I&II	75	1	1	2010	2	40	40	AZT-3TC-NVP	1c	NVP	AZT	NoEvent	0	0	0	0	0	0	0	0
755	30	1	Male	A	A&B	32	II	I&II	44	1	1	2013	2	7	7	TDF+3TC+NVP	1e	NVP	TDF	NoEvent	0	0	0	0	0	0	0	0
756	42	2	Male	A	A&B	51	III	III&IV	45	1	1	2009	1	50	50	AZT-3TC-NVP	1c	NVP	AZT	NoEvent	0	0	0	0	0	0	0	0
757	34	1	Male	A	A&B		III	III&IV	54	1	1	2009	1	57	57	AZT-3TC-NVP	1c	NVP	AZT	NoEvent	0	0	0	0	0	0	0	0
758	33	1	Male	A	A&B	40	III	III&IV	72	1	1	2009	1	52	52	AZT-3TC-NVP	1c	NVP	AZT	NoEvent	0	0	0	0	0	0	0	0
759	41	2	Male	A	A&B	49	III	III&IV	79	1	1	2009	1	60	60	AZT-3TC-NVP	1c	NVP	AZT	NoEvent	0	0	0	0	0	0	0	0
760	42	2	Male	A	A&B	45	III	III&IV	76	1	1	2009	1	55	52	AZT-3TC-EFV	1d	EFV	AZT	NoEvent	0	0	0	0	0	0	0	0
761	45	2	Male	A	A&B	50	III	III&IV	33	1	1	2009	1	54	54	TDF+3TC+NVP	1e	NVP	TDF	NoEvent	0	0	0	0	0	0	0	0
762	45	2	Female	A	A&B	42	III	III&IV	34	1	1	2009	1	56	56	TDF+3TC+NVP	1a	NVP	d4t	NoEvent	0	0	0	0	0	0	0	0
763	20	1	Female	A	A&B	44	III	III&IV	58	1	1	2009	1	58	58	TDF+3TC+NVP	1e	NVP	TDF	NoEvent	0	0	0	0	0	0	0	0
764	24	1	Female	A	A&B	43	III	III&IV	86	1	1	2009	1	56	56	TDF+3TC+NVP	1a	NVP	d4t	NoEvent	0	0	0	0	0	0	0	0
765	35	1	Female	A	A&B	45	III	III&IV	98	1	1	2009	1	54	54	TDF+3TC+NVP	1e	NVP	TDF	NoEvent	0	0	0	0	0	0	0	0
766	40	2	Male	A	A&B	52	III	III&IV	35	1	1	2009	1	54	54	TDF+3TC+EFV	1f	EFV	TDF	NoEvent	0	0	0	0	0	0	0	0
767	50	2	Male	A	A&B	58	III	III&IV	56	1	1	2009	1	53	53	TDF+3TC+EFV	1f	EFV	TDF	NoEvent	0	0	0	0	0	0	0	0
768	25	1	Female	A	A&B	40	III	III&IV	93	1	1	2009	1	58	58	TDF+3TC+EFV	1f	EFV	TDF	NoEvent	0	0	0	0	0	0	0	0
769	42	2	Female	A	A&B	28	III	III&IV	73	1	1	2010	2	46	28	AZT-3TC-NVP	1c	NVP	AZT	NoEvent	0	0	0	0	0	0	0	0
770	25	1	Female	A	A&B	47	III	III&IV	98	1	1	2010	2	41	41	AZT-3TC-EFV	1d	EFV	AZT	NoEvent	0	0	0	0	0	0	0	0
771	36	1	Male	A	A&B	60	III	III&IV	24	1	1	2010	2	44	44	TDF+3TC+EFV	1f	EFV	TDF	NoEvent	0	0	0	0	0	0	0	0
772	30	1	Female	A	A&B		III	III&IV	92	1	1	2011	2	31	31	AZT-3TC-EFV	1d	EFV	AZT	NoEvent	0	0	0	0	0	0	0	0
773	36	1	Male	A	A&B		III	III&IV	13	1	1	2011	2	32	32	TDF+3TC+EFV	1f	EFV	TDF	NoEvent	0	0	0	0	0	0	0	0
774	35	1	Female	A	A&B	47	III	III&IV	66	1	1	2011	2	24	24	TDF+3TC+EFV	1f	EFV	TDF	NoEvent	0	0	0	0	0	0	0	0
775	30	1	Female	A	A&B	40	III	III&IV	82	1	1	2011	2	31	29	TDF+3TC+EFV	1f	EFV	TDF	NoEvent	0	0	0	0	0	0	0	0
776	35	1	Male	A	A&B	42	III	III&IV	94	1	1	2011	2	28	12	TDF+3TC+EFV	1f	EFV	TDF	NoEvent	0	0	0	0	0	0	0	0
777	65	2	Female	A	A&B		III	III&IV	80	1	1	2012	2	15	15	AZT-3TC-NVP	1c	NVP	AZT	NoEvent	0	0	0	0	0	0	0	0
778	30	1	Female	A	A&B	50	III	III&IV	95	1	1	2012	2	12	12	AZT-3TC-NVP	1c	NVP	AZT	NoEvent	0	0	0	0	0	0	0	0
779	35	1	Female	A	A&B	47	III	III&IV	59	1	1	2012	2	22	22	TDF+3TC+NVP	1e	NVP	TDF	NoEvent	0	0	0	0	0	0	0	0
780	28	1	Female	A	A&B	40	III	III&IV	59	1	1	2012	2	16	16	TDF+3TC+EFV	1f	EFV	TDF	NoEvent	0	0	0	0	0	0	0	0
781	40	2	Male	A	A&B	53	III	III&IV	63	1	1	2012	2	23	23	TDF+3TC+EFV	1f	EFV	TDF	NoEvent	0	0	0	0	0	0	0	0
782	35	1	Male	A	A&B	47	III	III&IV	23	1	1	2013	2	10	10	TDF+3TC+EFV	1f	EFV	TDF	NoEvent	0	0	0	0	0	0	0	0
783	55	2	Female	A	A&B	32	III	III&IV	37	1	1	2013	2	4	4	TDF+3TC+EFV	1f	EFV	TDF	NoEvent	0	0	0	0	0	0	0	0
784	30	1	Female	A	A&B	35	IV	III&IV	30	1	1	2009	1	54	54	AZT-3TC-NVP	1c	NVP	AZT	NoEvent	0	0	0	0	0	0	0	0
785	45	2	Male	A	A&B	58.4	IV	III&IV	75	1	1	2009	1	55	55	AZT-3TC-EFV	1d	EFV	AZT	NoEvent	0	0	0	0	0	0	0	0
786	60	2	Female	A	A&B	47	IV	III&IV	62	1	1	2009	1	55	55	TDF+3TC+NVP	1e	NVP	TDF	NoEvent	0	0	0	0	0	0	0	0
787	32	1	Female	A	A&B	41	IV	III&IV	26	1	1	2010	2	47	3	AZT-3TC-NVP	1c	NVP	AZT	NoEvent	0	0	0	0	0	0	0	0
788	28	1	Male	A	A&B	45	IV	III&IV	13	1	1	2010	2	40	40	TDF+3TC+EFV	1f	EFV	TDF	NoEvent	0	0	0	0	0	0	0	0
789	47	2	Male	A	A&B	55	IV	III&IV	33	1	1	2010	2	47	47	TDF+3TC+EFV	1f	EFV	TDF	NoEvent	0	0	0	0	0	0	0	0
790	26	1	Female	A	A&B		IV	III&IV	51	1	1	2011	2	33	33	TDF+3TC+EFV	1f	EFV	TDF	NoEvent	0	0	0	0	0	0	0	0
791	30	1	Female	A	A&B	46	IV	III&IV	84	1	1	2011	2	25	13	TDF+3TC+EFV	1f	EFV	TDF	NoEvent	0	0	0	0	0	0	0	0
792	28	1	Female	A	A&B	54	IV	III&IV	44	1	1	2012	2	16	16	AZT-3TC-EFV	1d	EFV	AZT	NoEvent	0	0	0	0	0	0	0	0
793	33	1	Female	A	A&B	41	IV	III&IV	33	1	1	2012	2	16	3	TDF+3TC+EFV	1f	EFV	TDF	NoEvent	0	0	0	0	0	0	0	0
794	33	1	Male	A	A&B	57	IV	III&IV	57	1	1	2013	2	11	1	AZT-3TC-NVP	1c	NVP	AZT	NoEvent	0	0	0	0	0	0	0	0
795	37	1	Male	A	A&B	51	IV	III&IV	16	1	1	2013	2	4	4	TDF+3TC+EFV	1f	EFV	TDF	NoEvent	0	0	0	0	0	0	0	0
796	38	1	Female	A	A&B	52	IV	III&IV	30	1	1	2013	2	2	2	TDF+3TC+EFV	1f	EFV	TDF	NoEvent	0	0	0	0	0	0	0	0
797	37	1	Male	A	A&B	49	IV	III&IV	93	1	1	2013	2	2	2	TDF+3TC+EFV	1f	EFV	TDF	NoEvent	0	0	0	0	0	0	0	0
798	35	1	Male	B	A&B	55	III	III&IV	37	1	1	2009	1	51	51	TDF+3TC+EFV	1f	EFV	TDF	NoEvent	0	0	0	0	0	0	0	0
799	30	1	Male	B	A&B	47	III	III&IV	25	1	1	2010	2	45	45	TDF+3TC+EFV	1f	EFV	TDF	NoEvent	0	0	0	0	0	0	0	0
800	35	1	Female	B	A&B	35	III	III&IV	77	1	1	2011	2	35	35	TDF+3TC+EFV	1f	EFV	TDF	NoEvent	0	0	0	0	0	0	0	0
801	40	2	Male	B	A&B		III	III&IV	17	1	1	2012	2	23	23	TDF+3TC+EFV	1f	EFV	TDF	NoEvent	0	0	0	0	0	0	0	0
802	21	1	Female	B	A&B	50	IV	III&IV	15	1	1	2010	2	37	37	TDF+3TC+EFV	1f	EFV	TDF	NoEvent	0	0	0	0	0	0	0	0
803	56	2	Male	B	A&B	55	IV	III&IV	45	1	1	2010	2	47	47	TDF+3TC+EFV	1f	EFV	TDF	NoEvent	0	0	0	0	0	0	0	0
804	20	1	Female	B	A&B	41	IV	III&IV	58	1	1	2010	2	45	45	TDF+3TC+EFV	1f	EFV	TDF	NoEvent	0	0	0	0	0	0	0	0
805	35	1	Male	B	A&B	53	IV	III&IV	90	1	1	2011	2	27	16	TDF+3TC+NVP	1e	NVP	TDF	NoEvent	0	0	0	0	0	0	0	0
806	25	1	Female	B	A&B		IV	III&IV	19	1	1	2011	2	30	30	TDF+3TC+EFV	1f	EFV	TDF	NoEvent	0	0	0	0	0	0	0	0
807	27	1	Male	B	A&B	43	IV	III&IV	46	1	1	2011	2	27	27	TDF+3TC+EFV	1f	EFV	TDF	NoEvent	0	0	0	0	0	0	0	0
808	30	1	Female	W	W	70	I	I&II	72	1	1	2009	1	54	54	AZT-3TC-NVP	1c	NVP	AZT	NoEvent	0	0	0	0	0	0	0	0
809	38	1	Female	W	W	60	I	I&II	34	1	1	2009	1	51	51	TDF+3TC+NVP	1e	NVP	TDF	NoEvent	0	0	0	0	0	0	0	0
810	30	1	Female	W	W	45	I	I&II	39	1	1	2009	1	51	51	TDF+3TC+NVP	1e	NVP	TDF	NoEvent	0	0	0	0	0	0	0	0
811	30	1	Female	W	W	45	I	I&II	41	1	1	2009	1	55	55	TDF+3TC+NVP	1e	NVP	TDF	NoEvent	0	0	0	0	0	0	0	0
812	42	2	Male	W	W		I	I&II	6	1	1	2010	2	40	40	AZT-3TC-NVP	1c	NVP	AZT	NoEvent	0	0	0	0	0	0	0	0
813	28	1	Female	W	W	48	I	I&II	35	1	1	2010	2	45	45	AZT-3TC-NVP	1c	NVP	AZT	NoEvent	0	0	0	0	0	0	0	0
814	48	2	Male	W	W	48	I	I&II	45	1	1	2010	2	39	39	AZT-3TC-NVP	1c	NVP	AZT	NoEvent	0	0	0	0	0	0	0	0
815	35	1	Female	W	W	48	I	I&II	51	1	1	2010	2	38	38	AZT-3TC-NVP	1c	NVP	AZT	NoEvent	0	0	0	0	0	0	0	0
816	30	1	Male	W	W	53	I	I&II	53	1	1	2010	2	40	40	AZT-3TC-NVP	1c	NVP	AZT	NoEvent	0	0	0	0	0	0	0	0
817	28	1	Female	W	W		I	I&II	59	1	1	2010	2	37	37	AZT-3TC-NVP	1c	NVP	AZT	NoEvent	0	0	0	0	0	0	0	0
818	30	1	Female	W	W		I	I&II	66	1	1	2010	2	43	43	AZT-3TC-NVP	1c	NVP	AZT	NoEvent	0	0	0	0	0	0	0	0
819	20	1	Female	W	W	47	I	I&II	68	1	1	2010	2	45	45	AZT-3TC-NVP	1c	NVP	AZT	NoEvent	0	0	0	0	0	0	0	0
820	35	1	Female	W	W		I	I&II	75	1	1	2010	2	40	40	AZT-3TC-NVP	1c	NVP	AZT	NoEvent	0	0	0	0	0	0	0	0
821	40	2	Male	W	W	62	I	I&II	86	1	1	2010	2	46	27	AZT-3TC-NVP	1c	NVP	AZT	NoEvent	0	0	0	0	0	0	0	0
822	35	1	Female	W	W		I	I&II	90	1	1	2010	2	39	39	AZT-3TC-NVP	1c	NVP	AZT	NoEvent	0	0	0	0	0	0	0	0
823	30	1	Female	W	W	46	I	I&II	91	1	1	2010	2	41	41	AZT-3TC-NVP	1c	NVP	AZT	NoEvent	0	0	0	0	0	0	0	0
824	32	1	Female	W	W	50	I	I&II	93	1	1	2010	2	47	47	AZT-3TC-NVP	1c	NVP	AZT	NoEvent	0	0	0	0	0	0	0	0
825	51	2	Male	W	W	46	I	I&II	98	1	1	2010	2	43	43	AZT-3TC-NVP	1c	NVP	AZT	NoEvent	0	0	0	0	0	0	0	0
826	26	1	Female	W	W		I	I&II	47	1	1	2010	2	39	39	TDF+3TC+NVP	1e	NVP	TDF	NoEvent	0	0	0	0	0	0	0	0
827	30	1	Female	W	W	43	I	I&II	95	1	1	2010	2	47	47	TDF+3TC+NVP	1e	NVP	TDF	NoEvent	0	0	0	0	0	0	0	0
828	30	1	Female	W	W	42	I	I&II	42	1	1	2011	2	34	34	AZT-3TC-NVP	1c	NVP	AZT	NoEvent	0	0	0	0	0	0	0	0
829	27	1	Female	W	W		I	I&II	85	1	1	2011	2	36	36	AZT-3TC-NVP	1c	NVP	AZT	NoEvent	0	0	0	0	0	0	0	0
830	35	1	Female	W	W		I	I&II	89	1	1	2011	2	33	33	AZT-3TC-NVP	1c	NVP	AZT	NoEvent	0	0	0	0	0	0	0	0
831	39	1	Female	W	W	75	I	I&II	94	1	1	2011	2	25	25	AZT-3TC-NVP	1c	NVP	AZT	NoEvent	0	0	0	0	0	0	0	0
832	45	2	Female	W	W	97	I	I&II	99	1	1	2011	2	24	24	AZT-3TC-NVP	1c	NVP	AZT	NoEvent	0	0	0	0	0	0	0	0
833	40	2	Male	W	W	68	I	I&II	28	1	1	2011	2	29	29	AZT-3TC-EFV	1d	EFV	AZT	NoEvent	0	0	0	0	0	0	0	0
834	57	2	Male	W	W	56	I	I&II	57	1	1	2011	2	24	24	AZT-3TC-EFV	1d	EFV	AZT	NoEvent	0	0	0	0	0	0	0	0
835	40	2	Male	W	W		I	I&II	98	1	1	2011	2	34	34	AZT-3TC-EFV	1d	EFV	AZT	NoEvent	0	0	0	0	0	0	0	0
836	30	1	Female	W	W	47	I	I&II	71	1	1	2011	2	28	28	TDF+3TC+NVP	1e	NVP	TDF	NoEvent	0	0	0	0	0	0	0	0
837	29	1	Female	W	W		I	I&II	85	1	1	2011	2	33	33	TDF+3TC+NVP	1e	NVP	TDF	NoEvent	0	0	0	0	0	0	0	0
838	36	1	Female	W	W	43	I	I&II	98	1	1	2011	2	25	25	TDF+3TC+EFV	1f	EFV	TDF	NoEvent	0	0	0	0	0	0	0	0
839	32	1	Female	W	W	47	I	I&II	13	1	1	2012	2	18	18	AZT-3TC-NVP	1c	NVP	AZT	NoEvent	0	0	0	0	0	0	0	0
840	31	1	Female	W	W	53	I	I&II	25	1	1	2012	2	22	22	AZT-3TC-NVP	1c	NVP	AZT	NoEvent	0	0	0	0	0	0	0	0
841	30	1	Female	W	W	56	I	I&II	46	1	1	2012	2	23	23	AZT-3TC-NVP	1c	NVP	AZT	NoEvent	0	0	0	0	0	0	0	0
842	35	1	Male	W	W	73	I	I&II	56	1	1	2012	2	18	18	AZT-3TC-NVP	1c	NVP	AZT	NoEvent	0	0	0	0	0	0	0	0
843	63	2	Male	W	W		I	I&II	57	1	1	2012	2	13	13	AZT-3TC-NVP	1c	NVP	AZT	NoEvent	0	0	0	0	0	0	0	0
844	45	2	Male	W	W	58	I	I&II	64	1	1	2012	2	18	18	AZT-3TC-NVP	1c	NVP	AZT	NoEvent	0	0	0	0	0	0	0	0
845	38	1	Male	W	W	58	I	I&II	81	1	1	2012	2	17	17	AZT-3TC-NVP	1c	NVP	AZT	NoEvent	0	0	0	0	0	0	0	0
846	30	1	Male	W	W	70	I	I&II	83	1	1	2012	2	12	12	AZT-3TC-NVP	1c	NVP	AZT	NoEvent	0	0	0	0	0	0	0	0
847	33	1	Female	W	W	54.5	I	I&II	84	1	1	2012	2	23	23	AZT-3TC-NVP	1c	NVP	AZT	NoEvent	0	0	0	0	0	0	0	0
848	23	1	Female	W	W	40	I	I&II	96	1	1	2012	2	20	20	AZT-3TC-NVP	1c	NVP	AZT	NoEvent	0	0	0	0	0	0	0	0
849	38	1	Female	W	W	94	I	I&II	94	1	1	2012	2	17	15	TDF+3TC+NVP	1e	NVP	TDF	NoEvent	0	0	0	0	0	0	0	0
850	36	1	Male	W	W	43	I	I&II	28	1	1	2012	2	22	16	TDF+3TC+EFV	1f	EFV	TDF	NoEvent	0	0	0	0	0	0	0	0
851	33	1	Male	W	W	55	I	I&II	46	1	1	2013	2	7	7	AZT-3TC-NVP	1c	NVP	AZT	NoEvent	0	0	0	0	0	0	0	0
852	30	1	Female	W	W	48	I	I&II	49	1	1	2013	2	6	6	AZT-3TC-NVP	1c	NVP	AZT	NoEvent	0	0	0	0	0	0	0	0
853	45	2	Female	W	W	47.5	I	I&II	69	1	1	2013	2	11	11	AZT-3TC-NVP	1c	NVP	AZT	NoEvent	0	0	0	0	0	0	0	0
854	37	1	Female	W	W	34	I	I&II	77	1	1	2013	2	11	11	AZT-3TC-NVP	1c	NVP	AZT	NoEvent	0	0	0	0	0	0	0	0
855	28	1	Male	W	W	52	I	I&II	78	1	1	2013	2	10	10	AZT-3TC-NVP	1c	NVP	AZT	NoEvent	0	0	0	0	0	0	0	0
856	35	1	Female	W	W		I	I&II	96	1	1	2013	2	9	9	AZT-3TC-NVP	1c	NVP	AZT	NoEvent	0	0	0	0	0	0	0	0
857	25	1	Male	W	W	48	I	I&II	97	1	1	2013	2	8	8	AZT-3TC-NVP	1c	NVP	AZT	NoEvent	0	0	0	0	0	0	0	0
858	15	1	Male	W	W	51	I	I&II	55	1	1	2013	2	8	8	TDF+3TC+EFV	1f	EFV	TDF	NoEvent	0	0	0	0	0	0	0	0
859	35	1	Female	W	W	55	I	I&II	64	1	1	2013	2	11	11	TDF+3TC+EFV	1f	EFV	TDF	NoEvent	0	0	0	0	0	0	0	0
860	25	1	Female	W	W	58	II	I&II	55	1	1	2009	1	54	54	AZT-3TC-NVP	1c	NVP	AZT	NoEvent	0	0	0	0	0	0	0	0
861	33	1	Male	W	W	70	II	I&II	57	1	1	2009	1	52	52	AZT-3TC-NVP	1c	NVP	AZT	NoEvent	0	0	0	0	0	0	0	0
862	43	2	Male	W	W	60	II	I&II	61	1	1	2009	1	55	55	AZT-3TC-NVP	1c	NVP	AZT	NoEvent	0	0	0	0	0	0	0	0
863	20	1	Female	W	W	41	II	I&II	78	1	1	2009	1	50	50	AZT-3TC-NVP	1c	NVP	AZT	NoEvent	0	0	0	0	0	0	0	0
864	35	1	Male	W	W	60	II	I&II	84	1	1	2009	1	51	51	AZT-3TC-NVP	1c	NVP	AZT	NoEvent	0	0	0	0	0	0	0	0
865	52	2	Male	W	W	52	II	I&II	86	1	1	2009	1	51	51	AZT-3TC-NVP	1c	NVP	AZT	NoEvent	0	0	0	0	0	0	0	0
866	45	2	Male	W	W	51	II	I&II	87	1	1	2009	1	54	5	AZT-3TC-NVP	1c	NVP	AZT	NoEvent	0	0	0	0	0	0	0	0
867	50	2	Male	W	W	46	II	I&II	29	1	1	2009	1	56	56	TDF+3TC+NVP	1e	NVP	TDF	NoEvent	0	0	0	0	0	0	0	0
868	25	1	Female	W	W		II	I&II	46	1	1	2009	1	50	50	TDF+3TC+NVP	1e	NVP	TDF	NoEvent	0	0	0	0	0	0	0	0
869	30	1	Female	W	W	40	II	I&II	55	1	1	2009	1	50	50	TDF+3TC+NVP	1e	NVP	TDF	NoEvent	0	0	0	0	0	0	0	0
870	36	1	Male	W	W	44	II	I&II	71	1	1	2009	1	55	55	TDF+3TC+NVP	1e	NVP	TDF	NoEvent	0	0	0	0	0	0	0	0
871	30	1	Female	W	W	54	II	I&II	77	1	1	2009	1	58	58	TDF+3TC+NVP	1e	NVP	TDF	NoEvent	0	0	0	0	0	0	0	0
872	27	1	Female	W	W	43	II	I&II	80	1	1	2009	1	52	52	TDF+3TC+NVP	1e	NVP	TDF	NoEvent	0	0	0	0	0	0	0	0
873	38	1	Female	W	W	58	II	I&II	89	1	1	2009	1	52	52	TDF+3TC+NVP	1e	NVP	TDF	NoEvent	0	0	0	0	0	0	0	0
874	28	1	Female	W	W	42	II	I&II	92	1	1	2009	1	59	59	TDF+3TC+NVP	1e	NVP	TDF	NoEvent	0	0	0	0	0	0	0	0
875	34	1	Male	W	W	49	II	I&II	2	1	1	2010	2	47	21	AZT-3TC-NVP	1c	NVP	AZT	NoEvent	0	0	0	0	0	0	0	0
876	44	2	Male	W	W	53	II	I&II	5	1	1	2010	2	46	46	AZT-3TC-NVP	1c	NVP	AZT	NoEvent	0	0	0	0	0	0	0	0
877	18	1	Female	W	W		II	I&II	62	1	1	2010	2	36	36	AZT-3TC-NVP	1c	NVP	AZT	NoEvent	0	0	0	0	0	0	0	0
878	45	2	Male	W	W	47	II	I&II	68	1	1	2010	2	48	48	AZT-3TC-NVP	1c	NVP	AZT	NoEvent	0	0	0	0	0	0	0	0
879	32	1	Male	W	W	55	II	I&II	75	1	1	2010	2	41	41	AZT-3TC-NVP	1c	NVP	AZT	NoEvent	0	0	0	0	0	0	0	0
880	40	2	Female	W	W	50	II	I&II	76	1	1	2010	2	43	43	AZT-3TC-NVP	1c	NVP	AZT	NoEvent	0	0	0	0	0	0	0	0
881	35	1	Male	W	W	50	II	I&II	93	1	1	2010	2	44	9	AZT-3TC-NVP	1c	NVP	AZT	NoEvent	0	0	0	0	0	0	0	0
882	46	2	Male	W	W	65	II	I&II	99	1	1	2010	2	41	41	AZT-3TC-NVP	1c	NVP	AZT	NoEvent	0	0	0	0	0	0	0	0
883	48	2	Female	W	W		II	I&II	79	1	1	2010	2	36	36	TDF+3TC+NVP	1e	NVP	TDF	NoEvent	0	0	0	0	0	0	0	0
884	20	1	Female	W	W		II	I&II	89	1	1	2010	2	40	35	TDF+3TC+EFV	1f	EFV	TDF	NoEvent	0	0	0	0	0	0	0	0
885	34	1	Male	W	W		II	I&II	4	1	1	2011	2	31	31	AZT-3TC-NVP	1c	NVP	AZT	NoEvent	0	0	0	0	0	0	0	0
886	37	1	Male	W	W	62	II	I&II	37	1	1	2011	2	29	29	AZT-3TC-NVP	1c	NVP	AZT	NoEvent	0	0	0	0	0	0	0	0
887	45	2	Female	W	W		II	I&II	56	1	1	2011	2	33	33	AZT-3TC-NVP	1c	NVP	AZT	NoEvent	0	0	0	0	0	0	0	0
888	32	1	Male	W	W	49	II	I&II	65	1	1	2011	2	25	25	AZT-3TC-NVP	1c	NVP	AZT	NoEvent	0	0	0	0	0	0	0	0
889	38	1	Male	W	W	52	II	I&II	65	1	1	2011	2	27	27	AZT-3TC-NVP	1c	NVP	AZT	NoEvent	0	0	0	0	0	0	0	0
890	30	1	Female	W	W		II	I&II	84	1	1	2011	2	32	32	AZT-3TC-NVP	1c	NVP	AZT	NoEvent	0	0	0	0	0	0	0	0
891	37	1	Male	W	W	64	II	I&II	54	1	1	2011	2	26	26	AZT-3TC-EFV	1d	EFV	AZT	NoEvent	0	0	0	0	0	0	0	0
892	30	1	Female	W	W	56	II	I&II	48	1	1	2011	2	28	28	TDF+3TC+NVP	1e	NVP	TDF	NoEvent	0	0	0	0	0	0	0	0
893	25	1	Female	W	W		II	I&II	46	1	1	2011	2	34	34	TDF+3TC+EFV	1f	EFV	TDF	NoEvent	0	0	0	0	0	0	0	0
894	30	1	Male	W	W		II	I&II	73	1	1	2011	2	35	35	TDF+3TC+EFV	1a	NVP	d4t	NoEvent	0	0	0	0	0	0	0	0
895	25	1	Female	W	W	48	II	I&II	36	1	1	2012	2	18	18	AZT-3TC-NVP	1c	NVP	AZT	NoEvent	0	0	0	0	0	0	0	0
896	31	1	Female	W	W	64	II	I&II	70	1	1	2012	2	14	14	AZT-3TC-NVP	1c	NVP	AZT	NoEvent	0	0	0	0	0	0	0	0
897	38	1	Female	W	W		II	I&II	93	1	1	2012	2	17	17	AZT-3TC-NVP	1c	NVP	AZT	NoEvent	0	0	0	0	0	0	0	0
898	30	1	Female	W	W	48	II	I&II	58	1	1	2012	2	15	15	TDF+3TC+EFV	1f	EFV	TDF	NoEvent	0	0	0	0	0	0	0	0
899	34	1	Male	W	W	53	II	I&II	90	1	1	2012	2	18	18	TDF+3TC+EFV	1f	EFV	TDF	NoEvent	0	0	0	0	0	0	0	0
900	35	1	Female	W	W	57	II	I&II	32	1	1	2013	2	9	9	AZT-3TC-NVP	1c	NVP	AZT	NoEvent	0	0	0	0	0	0	0	0
901	28	1	Female	W	W	40	II	I&II	42	1	1	2013	2	4	4	AZT-3TC-NVP	1c	NVP	AZT	NoEvent	0	0	0	0	0	0	0	0
902	38	1	Male	W	W	70	II	I&II	49	1	1	2013	2	11	11	AZT-3TC-NVP	1c	NVP	AZT	NoEvent	0	0	0	0	0	0	0	0
903	35	1	Female	W	W	42	II	I&II	58	1	1	2013	2	4	4	AZT-3TC-NVP	1c	NVP	AZT	NoEvent	0	0	0	0	0	0	0	0
904	25	1	Female	W	W	50	II	I&II	83	1	1	2013	2	1	1	TDF+3TC+NVP	1e	NVP	TDF	NoEvent	0	0	0	0	0	0	0	0
905	28	1	Female	W	W	34	II	I&II	42	1	1	2013	2	3	3	TDF+3TC+EFV	1f	EFV	TDF	NoEvent	0	0	0	0	0	0	0	0
906	41	2	Male	W	W	49	II	I&II	57	1	1	2013	2	2	2	TDF+3TC+EFV	1f	EFV	TDF	NoEvent	0	0	0	0	0	0	0	0
907	22	1	Female	W	W	43	II	I&II	88	1	1	2013	2	6	6	TDF+3TC+EFV	1f	EFV	TDF	NoEvent	0	0	0	0	0	0	0	0
908	26	1	Female	W	W	58	II	I&II	90	1	1	2013	2	5	5	TDF+3TC+EFV	1f	EFV	TDF	NoEvent	0	0	0	0	0	0	0	0
909	30	1	Female	W	W	55	III	III&IV	10	1	1	2009	1	52	52	AZT-3TC-NVP	1c	NVP	AZT	NoEvent	0	0	0	0	0	0	0	0
910	30	1	Male	W	W	30	III	III&IV	15	1	1	2009	1	57	57	AZT-3TC-NVP	1c	NVP	AZT	NoEvent	0	0	0	0	0	0	0	0
911	40	2	Male	W	W	53	III	III&IV	30	1	1	2009	1	52	52	AZT-3TC-NVP	1c	NVP	AZT	NoEvent	0	0	0	0	0	0	0	0
912	27	1	Female	W	W	43	III	III&IV	37	1	1	2009	1	58	58	AZT-3TC-NVP	1c	NVP	AZT	NoEvent	0	0	0	0	0	0	0	0
913	25	1	Female	W	W	48	III	III&IV	39	1	1	2009	1	54	54	AZT-3TC-NVP	1c	NVP	AZT	NoEvent	0	0	0	0	0	0	0	0
914	22	1	Female	W	W	50	III	III&IV	50	1	1	2009	1	54	54	AZT-3TC-NVP	1c	NVP	AZT	NoEvent	0	0	0	0	0	0	0	0
915	40	2	Male	W	W	58	III	III&IV	54	1	1	2009	1	48	48	AZT-3TC-NVP	1c	NVP	AZT	NoEvent	0	0	0	0	0	0	0	0
916	35	1	Female	W	W	49	III	III&IV	63	1	1	2009	1	55	55	AZT-3TC-NVP	1c	NVP	AZT	NoEvent	0	0	0	0	0	0	0	0
917	39	1	Male	W	W	44	III	III&IV	84	1	1	2009	1	57	27	AZT-3TC-NVP	1c	NVP	AZT	NoEvent	0	0	0	0	0	0	0	0
918	45	2	Male	W	W	46	III	III&IV	86	1	1	2009	1	51	51	AZT-3TC-NVP	1c	NVP	AZT	NoEvent	0	0	0	0	0	0	0	0
919	35	1	Female	W	W	58	III	III&IV	89	1	1	2009	1	52	52	AZT-3TC-NVP	1c	NVP	AZT	NoEvent	0	0	0	0	0	0	0	0
920	25	1	Male	W	W	53	III	III&IV	24	1	1	2009	1	54	54	AZT-3TC-EFV	1d	EFV	AZT	NoEvent	0	0	0	0	0	0	0	0
921	30	1	Female	W	W	42	III	III&IV	35	1	1	2009	1	57	57	AZT-3TC-EFV	1d	EFV	AZT	NoEvent	0	0	0	0	0	0	0	0
922	32	1	Male	W	W	48	III	III&IV	39	1	1	2009	1	58	58	AZT-3TC-EFV	1d	EFV	AZT	NoEvent	0	0	0	0	0	0	0	0
923	30	1	Male	W	W	57	III	III&IV	49	1	1	2009	1	55	55	AZT-3TC-EFV	1d	EFV	AZT	NoEvent	0	0	0	0	0	0	0	0
924	37	1	Female	W	W	41	III	III&IV	58	1	1	2009	1	53	53	AZT-3TC-EFV	1d	EFV	AZT	NoEvent	0	0	0	0	0	0	0	0
925	35	1	Female	W	W	50	III	III&IV	98	1	1	2009	1	58	58	AZT-3TC-EFV	1d	EFV	AZT	NoEvent	0	0	0	0	0	0	0	0
926	35	1	Female	W	W	45	III	III&IV	8	1	1	2009	1	48	48	TDF+3TC+NVP	1e	NVP	TDF	NoEvent	0	0	0	0	0	0	0	0
927	30	1	Female	W	W	25	III	III&IV	32	1	1	2009	1	52	52	TDF+3TC+NVP	1e	NVP	TDF	NoEvent	0	0	0	0	0	0	0	0
928	30	1	Female	W	W	44	III	III&IV	57	1	1	2009	1	51	51	TDF+3TC+NVP	1e	NVP	TDF	NoEvent	0	0	0	0	0	0	0	0
929	30	1	Male	W	W	62	III	III&IV	59	1	1	2009	1	51	51	TDF+3TC+NVP	1e	NVP	TDF	NoEvent	0	0	0	0	0	0	0	0
930	37	1	Female	W	W	47	III	III&IV	62	1	1	2009	1	60	60	TDF+3TC+NVP	1e	NVP	TDF	NoEvent	0	0	0	0	0	0	0	0
931	35	1	Male	W	W	64	III	III&IV	65	1	1	2009	1	57	57	TDF+3TC+NVP	1e	NVP	TDF	NoEvent	0	0	0	0	0	0	0	0
932	25	1	Female	W	W	45	III	III&IV	82	1	1	2009	1	49	49	TDF+3TC+NVP	1e	NVP	TDF	NoEvent	0	0	0	0	0	0	0	0
933	35	1	Female	W	W	50	III	III&IV	89	1	1	2009	1	58	58	TDF+3TC+NVP	1e	NVP	TDF	NoEvent	0	0	0	0	0	0	0	0
934	27	1	Female	W	W	44	III	III&IV	94	1	1	2009	1	49	49	TDF+3TC+NVP	1e	NVP	TDF	NoEvent	0	0	0	0	0	0	0	0
935	24	1	Female	W	W	29	III	III&IV	15	1	1	2009	1	52	52	TDF+3TC+EFV	1f	EFV	TDF	NoEvent	0	0	0	0	0	0	0	0
936	40	2	Male	W	W	56	III	III&IV	24	1	1	2009	1	48	42	TDF+3TC+EFV	1f	EFV	TDF	NoEvent	0	0	0	0	0	0	0	0
937	30	1	Female	W	W	43	III	III&IV	43	1	1	2009	1	50	50	TDF+3TC+EFV	1f	EFV	TDF	NoEvent	0	0	0	0	0	0	0	0
938	36	1	Male	W	W	46	III	III&IV	50	1	1	2009	1	58	58	TDF+3TC+EFV	1f	EFV	TDF	NoEvent	0	0	0	0	0	0	0	0
939	44	2	Male	W	W	49	III	III&IV	56	1	1	2009	1	50	50	TDF+3TC+EFV	1f	EFV	TDF	NoEvent	0	0	0	0	0	0	0	0
940	35	1	Male	W	W	45	III	III&IV	61	1	1	2009	1	49	49	TDF+3TC+EFV	1f	EFV	TDF	NoEvent	0	0	0	0	0	0	0	0
941	45	2	Male	W	W		III	III&IV	66	1	1	2009	1	51	51	TDF+3TC+EFV	1f	EFV	TDF	NoEvent	0	0	0	0	0	0	0	0
942	27	1	Female	W	W	42	III	III&IV	83	1	1	2009	1	50	50	TDF+3TC+EFV	1f	EFV	TDF	NoEvent	0	0	0	0	0	0	0	0
943	39	1	Male	W	W	51	III	III&IV	88	1	1	2009	1	58	58	TDF+3TC+EFV	1f	EFV	TDF	NoEvent	0	0	0	0	0	0	0	0
944	45	2	Male	W	W	60	III	III&IV	90	1	1	2009	1	54	54	TDF+3TC+EFV	1f	EFV	TDF	NoEvent	0	0	0	0	0	0	0	0
945	23	1	Female	W	W	38	III	III&IV	91	1	1	2009	1	55	55	TDF+3TC+EFV	1f	EFV	TDF	NoEvent	0	0	0	0	0	0	0	0
946	35	1	Male	W	W	63	III	III&IV	98	1	1	2009	1	51	51	TDF+3TC+EFV	1f	EFV	TDF	NoEvent	0	0	0	0	0	0	0	0
947	39	1	Female	W	W	45	III	III&IV	36	1	1	2010	2	44	44	AZT-3TC-NVP	1c	NVP	AZT	NoEvent	0	0	0	0	0	0	0	0
948	38	1	Female	W	W		III	III&IV	42	1	1	2010	2	37	37	AZT-3TC-NVP	1c	NVP	AZT	NoEvent	0	0	0	0	0	0	0	0
949	43	2	Male	W	W	67	III	III&IV	49	1	1	2010	2	46	46	AZT-3TC-NVP	1c	NVP	AZT	NoEvent	0	0	0	0	0	0	0	0
950	25	1	Female	W	W		III	III&IV	51	1	1	2010	2	40	40	AZT-3TC-NVP	1c	NVP	AZT	NoEvent	0	0	0	0	0	0	0	0
951	41	2	Male	W	W	45	III	III&IV	54	1	1	2010	2	44	44	AZT-3TC-NVP	1c	NVP	AZT	NoEvent	0	0	0	0	0	0	0	0
952	29	1	Male	W	W	50	III	III&IV	57	1	1	2010	2	42	42	AZT-3TC-NVP	1c	NVP	AZT	NoEvent	0	0	0	0	0	0	0	0
953	29	1	Male	W	W	58	III	III&IV	57	1	1	2010	2	46	46	AZT-3TC-NVP	1c	NVP	AZT	NoEvent	0	0	0	0	0	0	0	0
954	43	2	Male	W	W		III	III&IV	61	1	1	2010	2	44	34	AZT-3TC-NVP	1c	NVP	AZT	NoEvent	0	0	0	0	0	0	0	0
955	35	1	Male	W	W	62	III	III&IV	65	1	1	2010	2	43	43	AZT-3TC-NVP	1c	NVP	AZT	NoEvent	0	0	0	0	0	0	0	0
956	36	1	Male	W	W	51	III	III&IV	67	1	1	2010	2	45	45	AZT-3TC-NVP	1c	NVP	AZT	NoEvent	0	0	0	0	0	0	0	0
957	28	1	Female	W	W	55	III	III&IV	72	1	1	2010	2	47	47	AZT-3TC-NVP	1c	NVP	AZT	NoEvent	0	0	0	0	0	0	0	0
958	41	2	Male	W	W	58	III	III&IV	75	1	1	2010	2	45	45	AZT-3TC-NVP	1c	NVP	AZT	NoEvent	0	0	0	0	0	0	0	0
959	39	1	Female	W	W	44	III	III&IV	78	1	1	2010	2	40	40	AZT-3TC-NVP	1c	NVP	AZT	NoEvent	0	0	0	0	0	0	0	0
960	38	1	Female	W	W	47	III	III&IV	80	1	1	2010	2	43	43	AZT-3TC-NVP	1c	NVP	AZT	NoEvent	0	0	0	0	0	0	0	0
961	26	1	Female	W	W	56	III	III&IV	91	1	1	2010	2	43	43	AZT-3TC-NVP	1c	NVP	AZT	NoEvent	0	0	0	0	0	0	0	0
962	54	2	Female	W	W		III	III&IV	96	1	1	2010	2	38	38	AZT-3TC-NVP	1c	NVP	AZT	NoEvent	0	0	0	0	0	0	0	0
963	22	1	Female	W	W	49	III	III&IV	98	1	1	2010	2	39	39	AZT-3TC-NVP	1c	NVP	AZT	NoEvent	0	0	0	0	0	0	0	0
964	35	1	Male	W	W	62	III	III&IV	98	1	1	2010	2	47	47	AZT-3TC-NVP	1c	NVP	AZT	NoEvent	0	0	0	0	0	0	0	0
965	38	1	Male	W	W	66	III	III&IV	46	1	1	2010	2	46	5	AZT-3TC-EFV	1d	EFV	AZT	NoEvent	0	0	0	0	0	0	0	0
966	35	1	Female	W	W	50	III	III&IV	46	1	1	2010	2	46	46	AZT-3TC-EFV	1d	EFV	AZT	NoEvent	0	0	0	0	0	0	0	0
967	37	1	Male	W	W	61	III	III&IV	80	1	1	2010	2	40	40	AZT-3TC-EFV	1d	EFV	AZT	NoEvent	0	0	0	0	0	0	0	0
968	45	2	Male	W	W	53	III	III&IV	45	1	1	2010	2	45	45	TDF+3TC+NVP	1e	NVP	TDF	NoEvent	0	0	0	0	0	0	0	0
969	40	2	Male	W	W	53	III	III&IV	74	1	1	2010	2	48	48	TDF+3TC+NVP	1e	NVP	TDF	NoEvent	0	0	0	0	0	0	0	0
970	35	1	Male	W	W	47	III	III&IV	81	1	1	2010	2	45	45	TDF+3TC+NVP	1e	NVP	TDF	NoEvent	0	0	0	0	0	0	0	0
971	38	1	Male	W	W		III	III&IV	2	1	1	2010	2	39	39	TDF+3TC+EFV	1f	EFV	TDF	NoEvent	0	0	0	0	0	0	0	0
972	22	1	Female	W	W		III	III&IV	27	1	1	2010	2	36	36	TDF+3TC+EFV	1f	EFV	TDF	NoEvent	0	0	0	0	0	0	0	0
973	25	1	Female	W	W	38	III	III&IV	33	1	1	2010	2	46	46	TDF+3TC+EFV	1a	NVP	d4t	NoEvent	0	0	0	0	0	0	0	0
974	36	1	Female	W	W	42	III	III&IV	41	1	1	2010	2	45	45	TDF+3TC+EFV	1a	NVP	d4t	NoEvent	0	0	0	0	0	0	0	0
975	35	1	Male	W	W	35	III	III&IV	41	1	1	2010	2	44	44	TDF+3TC+EFV	1f	EFV	TDF	NoEvent	0	0	0	0	0	0	0	0
976	38	1	Female	W	W	50	III	III&IV	42	1	1	2010	2	43	43	TDF+3TC+EFV	1f	EFV	TDF	NoEvent	0	0	0	0	0	0	0	0
977	26	1	Female	W	W	39	III	III&IV	48	1	1	2010	2	45	45	TDF+3TC+EFV	1f	EFV	TDF	NoEvent	0	0	0	0	0	0	0	0
978	30	1	Male	W	W		III	III&IV	55	1	1	2010	2	36	36	TDF+3TC+EFV	1f	EFV	TDF	NoEvent	0	0	0	0	0	0	0	0
979	28	1	Male	W	W	46	III	III&IV	57	1	1	2010	2	46	46	TDF+3TC+EFV	1f	EFV	TDF	NoEvent	0	0	0	0	0	0	0	0
980	35	1	Male	W	W		III	III&IV	78	1	1	2010	2	38	38	TDF+3TC+EFV	1f	EFV	TDF	NoEvent	0	0	0	0	0	0	0	0
981	30	1	Female	W	W	52	III	III&IV	79	1	1	2010	2	46	46	TDF+3TC+EFV	1f	EFV	TDF	NoEvent	0	0	0	0	0	0	0	0
982	43	2	Male	W	W		III	III&IV	40	1	1	2011	2	28	28	AZT-3TC-NVP	1c	NVP	AZT	NoEvent	0	0	0	0	0	0	0	0
983	42	2	Female	W	W		III	III&IV	40	1	1	2011	2	36	36	AZT-3TC-NVP	1c	NVP	AZT	NoEvent	0	0	0	0	0	0	0	0
984	30	1	Male	W	W		III	III&IV	55	1	1	2011	2	34	34	AZT-3TC-NVP	1c	NVP	AZT	NoEvent	0	0	0	0	0	0	0	0
985	34	1	Male	W	W	53	III	III&IV	61	1	1	2011	2	28	28	AZT-3TC-NVP	1c	NVP	AZT	NoEvent	0	0	0	0	0	0	0	0
986	50	2	Female	W	W		III	III&IV	65	1	1	2011	2	30	30	AZT-3TC-NVP	1c	NVP	AZT	NoEvent	0	0	0	0	0	0	0	0
987	27	1	Female	W	W		III	III&IV	69	1	1	2011	2	35	35	AZT-3TC-NVP	1c	NVP	AZT	NoEvent	0	0	0	0	0	0	0	0
988	35	1	Female	W	W	41	III	III&IV	75	1	1	2011	2	28	28	AZT-3TC-NVP	1c	NVP	AZT	NoEvent	0	0	0	0	0	0	0	0
989	40	2	Female	W	W	44	III	III&IV	76	1	1	2011	2	29	29	AZT-3TC-NVP	1c	NVP	AZT	NoEvent	0	0	0	0	0	0	0	0
990	32	1	Male	W	W	69	III	III&IV	81	1	1	2011	2	26	26	AZT-3TC-NVP	1c	NVP	AZT	NoEvent	0	0	0	0	0	0	0	0
991	30	1	Female	W	W		III	III&IV	83	1	1	2011	2	32	32	AZT-3TC-NVP	1c	NVP	AZT	NoEvent	0	0	0	0	0	0	0	0
992	28	1	Female	W	W		III	III&IV	83	1	1	2011	2	36	36	AZT-3TC-NVP	1c	NVP	AZT	NoEvent	0	0	0	0	0	0	0	0
993	45	2	Male	W	W	65	III	III&IV	22	1	1	2011	2	25	25	AZT-3TC-EFV	1d	EFV	AZT	NoEvent	0	0	0	0	0	0	0	0
994	40	2	Female	W	W	42	III	III&IV	45	1	1	2011	2	25	25	AZT-3TC-EFV	1d	EFV	AZT	NoEvent	0	0	0	0	0	0	0	0
995	45	2	Male	W	W	61	III	III&IV	60	1	1	2011	2	27	27	AZT-3TC-EFV	1d	EFV	AZT	NoEvent	0	0	0	0	0	0	0	0
996	48	2	Female	W	W	50	III	III&IV	71	1	1	2011	2	26	26	AZT-3TC-EFV	1d	EFV	AZT	NoEvent	0	0	0	0	0	0	0	0
997	40	2	Male	W	W		III	III&IV	72	1	1	2011	2	31	31	AZT-3TC-EFV	1d	EFV	AZT	NoEvent	0	0	0	0	0	0	0	0
998	40	2	Male	W	W	58	III	III&IV	77	1	1	2011	2	33	33	AZT-3TC-EFV	1d	EFV	AZT	NoEvent	0	0	0	0	0	0	0	0
999	45	2	Female	W	W	38	III	III&IV	18	1	1	2011	2	24	19	TDF+3TC+NVP	1a	NVP	d4t	NoEvent	0	0	0	0	0	0	0	0
1000	35	1	Female	W	W		III	III&IV	69	1	1	2011	2	29	29	TDF+3TC+NVP	1e	NVP	TDF	NoEvent	0	0	0	0	0	0	0	0
1001	38	1	Male	W	W		III	III&IV	90	1	1	2011	2	30	30	TDF+3TC+NVP	1e	NVP	TDF	NoEvent	0	0	0	0	0	0	0	0
1002	34	1	Female	W	W	50	III	III&IV	95	1	1	2011	2	25	25	TDF+3TC+NVP	1e	NVP	TDF	NoEvent	0	0	0	0	0	0	0	0
1003	35	1	Female	W	W	34	III	III&IV	37	1	1	2011	2	25	25	TDF+3TC+EFV	1f	EFV	TDF	NoEvent	0	0	0	0	0	0	0	0
1004	29	1	Male	W	W		III	III&IV	37	1	1	2011	2	30	30	TDF+3TC+EFV	1f	EFV	TDF	NoEvent	0	0	0	0	0	0	0	0
1005	40	2	Male	W	W	48	III	III&IV	43	1	1	2011	2	24	24	TDF+3TC+EFV	1f	EFV	TDF	NoEvent	0	0	0	0	0	0	0	0
1006	30	1	Female	W	W		III	III&IV	46	1	1	2011	2	29	29	TDF+3TC+EFV	1f	EFV	TDF	NoEvent	0	0	0	0	0	0	0	0
1007	45	2	Male	W	W	70	III	III&IV	55	1	1	2011	2	25	25	TDF+3TC+EFV	1f	EFV	TDF	NoEvent	0	0	0	0	0	0	0	0
1008	40	2	Female	W	W	35	III	III&IV	56	1	1	2011	2	27	27	TDF+3TC+EFV	1f	EFV	TDF	NoEvent	0	0	0	0	0	0	0	0
1009	39	1	Male	W	W	57	III	III&IV	65	1	1	2011	2	32	26	TDF+3TC+EFV	1f	EFV	TDF	NoEvent	0	0	0	0	0	0	0	0
1010	33	1	Male	W	W	45	III	III&IV	65	1	1	2011	2	27	27	TDF+3TC+EFV	1f	EFV	TDF	NoEvent	0	0	0	0	0	0	0	0
1011	22	1	Female	W	W		III	III&IV	65	1	1	2011	2	29	29	TDF+3TC+EFV	1f	EFV	TDF	NoEvent	0	0	0	0	0	0	0	0
1012	65	2	Female	W	W	34	III	III&IV	66	1	1	2011	2	27	27	TDF+3TC+EFV	1f	EFV	TDF	NoEvent	0	0	0	0	0	0	0	0
1013	50	2	Male	W	W	44	III	III&IV	73	1	1	2011	2	32	18	TDF+3TC+EFV	1f	EFV	TDF	NoEvent	0	0	0	0	0	0	0	0
1014	37	1	Female	W	W		III	III&IV	76	1	1	2011	2	34	34	TDF+3TC+EFV	1f	EFV	TDF	NoEvent	0	0	0	0	0	0	0	0
1015	27	1	Female	W	W	65	III	III&IV	97	1	1	2011	2	24	24	TDF+3TC+EFV	1f	EFV	TDF	NoEvent	0	0	0	0	0	0	0	0
1016	35	1	Female	W	W	32	III	III&IV	21	1	1	2012	2	18	18	AZT-3TC-NVP	1c	NVP	AZT	NoEvent	0	0	0	0	0	0	0	0
1017	35	1	Male	W	W	58	III	III&IV	28	1	1	2012	2	22	22	AZT-3TC-NVP	1c	NVP	AZT	NoEvent	0	0	0	0	0	0	0	0
1018	35	1	Female	W	W	45	III	III&IV	38	1	1	2012	2	17	15	AZT-3TC-NVP	1c	NVP	AZT	NoEvent	0	0	0	0	0	0	0	0
1019	36	1	Male	W	W	47	III	III&IV	41	1	1	2012	2	12	12	AZT-3TC-NVP	1c	NVP	AZT	NoEvent	0	0	0	0	0	0	0	0
1020	22	1	Female	W	W	62	III	III&IV	49	1	1	2012	2	13	13	AZT-3TC-NVP	1c	NVP	AZT	NoEvent	0	0	0	0	0	0	0	0
1021	42	2	Male	W	W	75	III	III&IV	52	1	1	2012	2	18	18	AZT-3TC-NVP	1c	NVP	AZT	NoEvent	0	0	0	0	0	0	0	0
1022	48	2	Male	W	W	54	III	III&IV	56	1	1	2012	2	22	22	AZT-3TC-NVP	1c	NVP	AZT	NoEvent	0	0	0	0	0	0	0	0
1023	30	1	Female	W	W	50	III	III&IV	60	1	1	2012	2	13	13	AZT-3TC-NVP	1c	NVP	AZT	NoEvent	0	0	0	0	0	0	0	0
1024	43	2	Male	W	W		III	III&IV	75	1	1	2012	2	16	16	AZT-3TC-NVP	1c	NVP	AZT	NoEvent	0	0	0	0	0	0	0	0
1025	28	1	Male	W	W		III	III&IV	93	1	1	2012	2	16	16	AZT-3TC-NVP	1c	NVP	AZT	NoEvent	0	0	0	0	0	0	0	0
1026	26	1	Female	W	W	47	III	III&IV	94	1	1	2012	2	22	22	AZT-3TC-NVP	1c	NVP	AZT	NoEvent	0	0	0	0	0	0	0	0
1027	31	1	Female	W	W	48	III	III&IV	96	1	1	2012	2	19	19	AZT-3TC-NVP	1c	NVP	AZT	NoEvent	0	0	0	0	0	0	0	0
1028	25	1	Female	W	W	56	III	III&IV	41	1	1	2012	2	12	12	AZT-3TC-EFV	1d	EFV	AZT	NoEvent	0	0	0	0	0	0	0	0
1029	31	1	Male	W	W	52	III	III&IV	55	1	1	2012	2	15	15	AZT-3TC-EFV	1d	EFV	AZT	NoEvent	0	0	0	0	0	0	0	0
1030	25	1	Female	W	W	53	III	III&IV	93	1	1	2012	2	18	18	AZT-3TC-EFV	1d	EFV	AZT	NoEvent	0	0	0	0	0	0	0	0
1031	33	1	Female	W	W	60	III	III&IV	27	1	1	2012	2	15	15	TDF+3TC+NVP	1e	NVP	TDF	NoEvent	0	0	0	0	0	0	0	0
1032	35	1	Female	W	W		III	III&IV	28	1	1	2012	2	15	15	TDF+3TC+NVP	1e	NVP	TDF	NoEvent	0	0	0	0	0	0	0	0
1033	26	1	Male	W	W	57	III	III&IV	46	1	1	2012	2	14	6	TDF+3TC+NVP	1e	NVP	TDF	NoEvent	0	0	0	0	0	0	0	0
1034	22	1	Female	W	W		III	III&IV	60	1	1	2012	2	14	14	TDF+3TC+NVP	1e	NVP	TDF	NoEvent	0	0	0	0	0	0	0	0
1035	16	1	Female	W	W	35	III	III&IV	96	1	1	2012	2	16	16	TDF+3TC+NVP	1e	NVP	TDF	NoEvent	0	0	0	0	0	0	0	0
1036	24	1	Female	W	W	43	III	III&IV	44	1	1	2012	2	15	15	TDF+3TC+EFV	1f	EFV	TDF	NoEvent	0	0	0	0	0	0	0	0
1037	45	2	Female	W	W	49	III	III&IV	46	1	1	2012	2	22	22	TDF+3TC+EFV	1f	EFV	TDF	NoEvent	0	0	0	0	0	0	0	0
1038	30	1	Male	W	W	48	III	III&IV	53	1	1	2012	2	17	17	TDF+3TC+EFV	1f	EFV	TDF	NoEvent	0	0	0	0	0	0	0	0
1039	28	1	Female	W	W	42	III	III&IV	56	1	1	2012	2	15	15	TDF+3TC+EFV	1f	EFV	TDF	NoEvent	0	0	0	0	0	0	0	0
1040	38	1	Female	W	W	56	III	III&IV	62	1	1	2012	2	19	19	TDF+3TC+EFV	1f	EFV	TDF	NoEvent	0	0	0	0	0	0	0	0
1041	30	1	Female	W	W	45	III	III&IV	66	1	1	2012	2	18	18	TDF+3TC+EFV	1f	EFV	TDF	NoEvent	0	0	0	0	0	0	0	0
1042	48	2	Female	W	W		III	III&IV	67	1	1	2012	2	14	14	TDF+3TC+EFV	1f	EFV	TDF	NoEvent	0	0	0	0	0	0	0	0
1043	65	2	Female	W	W	50	III	III&IV	74	1	1	2012	2	12	12	TDF+3TC+EFV	1f	EFV	TDF	NoEvent	0	0	0	0	0	0	0	0
1044	20	1	Female	W	W	43	III	III&IV	75	1	1	2012	2	22	22	TDF+3TC+EFV	1f	EFV	TDF	NoEvent	0	0	0	0	0	0	0	0
1045	36	1	Male	W	W	48	III	III&IV	90	1	1	2012	2	18	18	TDF+3TC+EFV	1f	EFV	TDF	NoEvent	0	0	0	0	0	0	0	0
1046	40	2	Male	W	W	55	III	III&IV	92	1	1	2012	2	19	19	TDF+3TC+EFV	1f	EFV	TDF	NoEvent	0	0	0	0	0	0	0	0
1047	43	2	Male	W	W	78	III	III&IV	33	1	1	2013	2	7	7	AZT-3TC-EFV	1d	EFV	AZT	NoEvent	0	0	0	0	0	0	0	0
1048	40	2	Female	W	W	35	III	III&IV	80	1	1	2013	2	1	1	AZT-3TC-EFV	1d	EFV	AZT	NoEvent	0	0	0	0	0	0	0	0
1049	38	1	Female	W	W	46	III	III&IV	91	1	1	2013	2	8	8	AZT-3TC-EFV	1d	EFV	AZT	NoEvent	0	0	0	0	0	0	0	0
1050	35	1	Female	W	W	43	III	III&IV	50	1	1	2013	2	5	5	TDF+3TC+NVP	1e	NVP	TDF	NoEvent	0	0	0	0	0	0	0	0
1051	32	1	Female	W	W	46	III	III&IV	75	1	1	2013	2	10	10	TDF+3TC+NVP	1e	NVP	TDF	NoEvent	0	0	0	0	0	0	0	0
1052	35	1	Male	W	W	59	III	III&IV	6	1	1	2013	2	5	5	TDF+3TC+EFV	1f	EFV	TDF	NoEvent	0	0	0	0	0	0	0	0
1053	27	1	Female	W	W	44	III	III&IV	28	1	1	2013	2	1	1	TDF+3TC+EFV	1f	EFV	TDF	NoEvent	0	0	0	0	0	0	0	0
1054	45	2	Male	W	W	48	III	III&IV	29	1	1	2013	2	12	12	TDF+3TC+EFV	1f	EFV	TDF	NoEvent	0	0	0	0	0	0	0	0
1055	32	1	Male	W	W	46	III	III&IV	30	1	1	2013	2	1	1	TDF+3TC+EFV	1f	EFV	TDF	NoEvent	0	0	0	0	0	0	0	0
1056	30	1	Male	W	W	47	III	III&IV	30	1	1	2013	2	8	8	TDF+3TC+EFV	1f	EFV	TDF	NoEvent	0	0	0	0	0	0	0	0
1057	24	1	Female	W	W	60	III	III&IV	32	1	1	2013	2	1	1	TDF+3TC+EFV	1f	EFV	TDF	NoEvent	0	0	0	0	0	0	0	0
1058	18	1	Female	W	W		III	III&IV	34	1	1	2013	2	11	11	TDF+3TC+EFV	1f	EFV	TDF	NoEvent	0	0	0	0	0	0	0	0
1059	33	1	Female	W	W	50	III	III&IV	48	1	1	2013	2	3	3	TDF+3TC+EFV	1f	EFV	TDF	NoEvent	0	0	0	0	0	0	0	0
1060	40	2	Female	W	W	42	III	III&IV	51	1	1	2013	2	3	3	TDF+3TC+EFV	1f	EFV	TDF	NoEvent	0	0	0	0	0	0	0	0
1061	36	1	Male	W	W	60	III	III&IV	64	1	1	2013	2	1	1	TDF+3TC+EFV	1f	EFV	TDF	NoEvent	0	0	0	0	0	0	0	0
1062	32	1	Female	W	W	37	III	III&IV	74	1	1	2013	2	10	10	TDF+3TC+EFV	1f	EFV	TDF	NoEvent	0	0	0	0	0	0	0	0
1063	27	1	Female	W	W		III	III&IV	77	1	1	2013	2	11	11	TDF+3TC+EFV	1f	EFV	TDF	NoEvent	0	0	0	0	0	0	0	0
1064	22	1	Female	W	W	51	III	III&IV	79	1	1	2013	2	3	3	TDF+3TC+EFV	1f	EFV	TDF	NoEvent	0	0	0	0	0	0	0	0
1065	27	1	Female	W	W	54	III	III&IV	94	1	1	2013	2	9	9	TDF+3TC+EFV	1f	EFV	TDF	NoEvent	0	0	0	0	0	0	0	0
1066	30	1	Female	W	W	37	IV	III&IV	24	1	1	2009	1	48	48	AZT-3TC-NVP	1c	NVP	AZT	NoEvent	0	0	0	0	0	0	0	0
1067	40	2	Female	W	W	45	IV	III&IV	65	1	1	2009	1	57	57	AZT-3TC-NVP	1c	NVP	AZT	NoEvent	0	0	0	0	0	0	0	0
1068	25	1	Female	W	W	41	IV	III&IV	67	1	1	2009	1	51	51	AZT-3TC-NVP	1c	NVP	AZT	NoEvent	0	0	0	0	0	0	0	0
1069	25	1	Female	W	W	47	IV	III&IV	75	1	1	2009	1	48	48	AZT-3TC-EFV	1d	EFV	AZT	NoEvent	0	0	0	0	0	0	0	0
1070	34	1	Male	W	W	60	IV	III&IV	80	1	1	2009	1	49	49	TDF+3TC+NVP	1e	NVP	TDF	NoEvent	0	0	0	0	0	0	0	0
1071	32	1	Male	W	W	58	IV	III&IV	23	1	1	2009	1	50	50	TDF+3TC+EFV	1f	EFV	TDF	NoEvent	0	0	0	0	0	0	0	0
1072	45	2	Female	W	W	35	IV	III&IV	27	1	1	2009	1	57	57	TDF+3TC+EFV	1f	EFV	TDF	NoEvent	0	0	0	0	0	0	0	0
1073	35	1	Male	W	W	40	IV	III&IV	28	1	1	2009	1	60	60	TDF+3TC+EFV	1f	EFV	TDF	NoEvent	0	0	0	0	0	0	0	0
1074	25	1	Female	W	W	42	IV	III&IV	41	1	1	2009	1	52	52	TDF+3TC+EFV	1f	EFV	TDF	NoEvent	0	0	0	0	0	0	0	0
1075	27	1	Male	W	W	39	IV	III&IV	41	1	1	2009	1	53	53	TDF+3TC+EFV	1f	EFV	TDF	NoEvent	0	0	0	0	0	0	0	0
1076	26	1	Female	W	W	31	IV	III&IV	83	1	1	2009	1	56	56	TDF+3TC+EFV	1f	EFV	TDF	NoEvent	0	0	0	0	0	0	0	0
1077	31	1	Female	W	W	42	IV	III&IV	97	1	1	2009	1	53	53	TDF+3TC+EFV	1f	EFV	TDF	NoEvent	0	0	0	0	0	0	0	0
1078	33	1	Male	W	W		IV	III&IV	44	1	1	2010	2	38	38	AZT-3TC-NVP	1c	NVP	AZT	NoEvent	0	0	0	0	0	0	0	0
1079	30	1	Male	W	W	54	IV	III&IV	20	1	1	2010	2	43	43	TDF+3TC+EFV	1f	EFV	TDF	NoEvent	0	0	0	0	0	0	0	0
1080	22	1	Female	W	W	50	IV	III&IV	22	1	1	2010	2	45	45	TDF+3TC+EFV	1f	EFV	TDF	NoEvent	0	0	0	0	0	0	0	0
1081	42	2	Male	W	W		IV	III&IV	38	1	1	2010	2	36	36	TDF+3TC+EFV	1f	EFV	TDF	NoEvent	0	0	0	0	0	0	0	0
1082	38	1	Male	W	W		IV	III&IV	39	1	1	2010	2	39	39	TDF+3TC+EFV	1f	EFV	TDF	NoEvent	0	0	0	0	0	0	0	0
1083	30	1	Male	W	W	46	IV	III&IV	39	1	1	2010	2	43	41	TDF+3TC+EFV	1f	EFV	TDF	NoEvent	0	0	0	0	0	0	0	0
1084	33	1	Male	W	W	45	IV	III&IV	72	1	1	2010	2	45	45	TDF+3TC+EFV	1f	EFV	TDF	NoEvent	0	0	0	0	0	0	0	0
1085	35	1	Female	W	W	52	IV	III&IV	93	1	1	2010	2	44	44	TDF+3TC+EFV	1f	EFV	TDF	NoEvent	0	0	0	0	0	0	0	0
1086	25	1	Male	W	W		IV	III&IV	64	1	1	2011	2	30	30	TDF+3TC+NVP	1e	NVP	TDF	NoEvent	0	0	0	0	0	0	0	0
1087	40	2	Male	W	W	45	IV	III&IV	30	1	1	2011	2	28	28	TDF+3TC+EFV	1f	EFV	TDF	NoEvent	0	0	0	0	0	0	0	0
1088	27	1	Male	W	W	42	IV	III&IV	64	1	1	2011	2	24	19	TDF+3TC+EFV	1f	EFV	TDF	NoEvent	0	0	0	0	0	0	0	0
1089	32	1	Female	W	W	42	IV	III&IV	96	1	1	2011	2	31	4	TDF+3TC+EFV	1f	EFV	TDF	NoEvent	0	0	0	0	0	0	0	0
1090	25	1	Male	W	W	48	IV	III&IV	9	1	1	2012	2	21	21	AZT-3TC-NVP	1c	NVP	AZT	NoEvent	0	0	0	0	0	0	0	0
1091	40	2	Male	W	W	60.8	IV	III&IV	16	1	1	2012	2	20	20	AZT-3TC-NVP	1c	NVP	AZT	NoEvent	0	0	0	0	0	0	0	0
1092	40	2	Male	W	W	67	IV	III&IV	33	1	1	2012	2	14	14	AZT-3TC-NVP	1c	NVP	AZT	NoEvent	0	0	0	0	0	0	0	0
1093	45	2	Female	W	W		IV	III&IV	35	1	1	2012	2	13	13	AZT-3TC-NVP	1c	NVP	AZT	NoEvent	0	0	0	0	0	0	0	0
1094	46	2	Male	W	W	60	IV	III&IV	46	1	1	2012	2	23	23	AZT-3TC-NVP	1c	NVP	AZT	NoEvent	0	0	0	0	0	0	0	0
1095	50	2	Female	W	W	51	IV	III&IV	78	1	1	2012	2	18	18	AZT-3TC-EFV	1d	EFV	AZT	NoEvent	0	0	0	0	0	0	0	0
1096	40	2	Male	W	W		IV	III&IV	78	1	1	2012	2	22	22	AZT-3TC-EFV	1d	EFV	AZT	NoEvent	0	0	0	0	0	0	0	0
1097	31	1	Female	W	W		IV	III&IV	11	1	1	2012	2	13	13	TDF+3TC+EFV	1f	EFV	TDF	NoEvent	0	0	0	0	0	0	0	0
1098	27	1	Female	W	W		IV	III&IV	29	1	1	2012	2	12	12	TDF+3TC+EFV	1f	EFV	TDF	NoEvent	0	0	0	0	0	0	0	0
1099	32	1	Male	W	W	45	IV	III&IV	84	1	1	2013	2	8	7	AZT-3TC-NVP	1c	NVP	AZT	NoEvent	0	0	0	0	0	0	0	0
1100	24	1	Female	W	W		IV	III&IV	52	1	1	2013	2	11	11	TDF+3TC+EFV	1f	EFV	TDF	NoEvent	0	0	0	0	0	0	0	0
1101	34	1	Male	W	W	59	IV	III&IV	63	1	1	2013	2	3	3	TDF+3TC+EFV	1f	EFV	TDF	NoEvent	0	0	0	0	0	0	0	0
1102	35	1	Female	W	W	47	IV	III&IV	73	1	1	2013	2	8	8	TDF+3TC+EFV	1f	EFV	TDF	NoEvent	0	0	0	0	0	0	0	0
1103	25	1	Female	W	W	48	IV	III&IV	76	1	1	2013	2	7	7	TDF+3TC+EFV	1f	EFV	TDF	NoEvent	0	0	0	0	0	0	0	0
1104	58	2	Male	W	W	54	IV	III&IV	76	1	1	2013	2	11	11	TDF+3TC+EFV	1f	EFV	TDF	NoEvent	0	0	0	0	0	0	0	0
1105	55	2	Female	W	W	35	IV	III&IV	88	1	1	2013	2	3	3	TDF+3TC+EFV	1f	EFV	TDF	NoEvent	0	0	0	0	0	0	0	0
1106	32	1	Male	W	W	43	IV	III&IV	95	1	1	2013	2	9	9	TDF+3TC+EFV	1f	EFV	TDF	NoEvent	0	0	0	0	0	0	0	0
1107	39	1	Female	W	W	59	IV	III&IV	99	1	1	2013	2	8	8	TDF+3TC+EFV	1f	EFV	TDF	NoEvent	0	0	0	0	0	0	0	0
1108	46	2	Male	A	A&B	54	I	I&II	138	1	2	2009	1	57	57	AZT-3TC-NVP	1c	NVP	AZT	NoEvent	0	0	0	0	0	0	0	0
1109	20	1	Female	A	A&B	44	I	I&II	165	1	2	2010	2	41	4	AZT-3TC-NVP	1c	NVP	AZT	NoEvent	0	0	0	0	0	0	0	0
1110	28	1	Female	A	A&B		I	I&II	193	1	2	2011	2	33	33	TDF+3TC+NVP	1e	NVP	TDF	NoEvent	0	0	0	0	0	0	0	0
1111	28	1	Female	A	A&B	52	II	I&II	187	1	2	2009	1	59	59	TDF+3TC+NVP	1e	NVP	TDF	NoEvent	0	0	0	0	0	0	0	0
1112	18	1	Female	A	A&B		II	I&II	195	1	2	2010	2	36	36	AZT-3TC-NVP	1c	NVP	AZT	NoEvent	0	0	0	0	0	0	0	0
1113	22	1	Female	A	A&B		II	I&II	162	1	2	2011	2	28	28	AZT-3TC-NVP	1c	NVP	AZT	NoEvent	0	0	0	0	0	0	0	0
1114	40	2	Female	A	A&B	51	III	III&IV	145	1	2	2009	1	55	55	AZT-3TC-NVP	1c	NVP	AZT	NoEvent	0	0	0	0	0	0	0	0
1115	50	2	Female	A	A&B	46	III	III&IV	153	1	2	2009	1	57	57	TDF+3TC+NVP	1a	NVP	d4t	NoEvent	0	0	0	0	0	0	0	0
1116	22	1	Female	A	A&B	60	III	III&IV	170	1	2	2010	2	42	42	AZT-3TC-NVP	1c	NVP	AZT	NoEvent	0	0	0	0	0	0	0	0
1117	20	1	Female	A	A&B		III	III&IV	192	1	2	2010	2	38	38	AZT-3TC-NVP	1c	NVP	AZT	NoEvent	0	0	0	0	0	0	0	0
1118	40	2	Female	A	A&B		III	III&IV	137	1	2	2010	2	44	44	AZT-3TC-EFV	1d	EFV	AZT	NoEvent	0	0	0	0	0	0	0	0
1119	38	1	Female	A	A&B		III	III&IV	138	1	2	2010	2	46	46	AZT-3TC-EFV	1d	EFV	AZT	NoEvent	0	0	0	0	0	0	0	0
1120	46	2	Male	A	A&B	53.8	III	III&IV	152	1	2	2010	2	44	44	AZT-3TC-EFV	1d	EFV	AZT	NoEvent	0	0	0	0	0	0	0	0
1121	22	1	Female	A	A&B	44	III	III&IV	128	1	2	2010	2	46	46	TDF+3TC+EFV	1f	EFV	TDF	NoEvent	0	0	0	0	0	0	0	0
1122	40	2	Male	A	A&B		III	III&IV	168	1	2	2011	2	33	33	AZT-3TC-EFV	1d	EFV	AZT	NoEvent	0	0	0	0	0	0	0	0
1123	35	1	Female	A	A&B	47	III	III&IV	142	1	2	2011	2	26	20	TDF+3TC+EFV	1f	EFV	TDF	NoEvent	0	0	0	0	0	0	0	0
1124	20	1	Female	A	A&B		III	III&IV	153	1	2	2011	2	30	30	TDF+3TC+EFV	1f	EFV	TDF	NoEvent	0	0	0	0	0	0	0	0
1125	50	2	Female	A	A&B	53	III	III&IV	111	1	2	2012	2	13	13	TDF+3TC+NVP	1e	NVP	TDF	NoEvent	0	0	0	0	0	0	0	0
1126	25	1	Female	A	A&B	39	III	III&IV	105	1	2	2012	2	19	16	TDF+3TC+EFV	1f	EFV	TDF	NoEvent	0	0	0	0	0	0	0	0
1127	32	1	Female	A	A&B	37	III	III&IV	157	1	2	2013	2	3	3	AZT-3TC-NVP	1c	NVP	AZT	NoEvent	0	0	0	0	0	0	0	0
1128	30	1	Male	A	A&B	56	III	III&IV	144	1	2	2013	2	10	3	TDF+3TC+NVP	1e	NVP	TDF	NoEvent	0	0	0	0	0	0	0	0
1129	28	1	Male	A	A&B	39	III	III&IV	183	1	2	2013	2	1	1	TDF+3TC+NVP	1e	NVP	TDF	NoEvent	0	0	0	0	0	0	0	0
1130	48	2	Male	A	A&B	42	IV	III&IV	121	1	2	2009	1	54	54	TDF+3TC+NVP	1a	NVP	d4t	NoEvent	0	0	0	0	0	0	0	0
1131	20	1	Female	A	A&B	50	IV	III&IV	143	1	2	2009	1	49	49	TDF+3TC+NVP	1e	NVP	TDF	NoEvent	0	0	0	0	0	0	0	0
1132	24	1	Female	A	A&B	43	IV	III&IV	198	1	2	2009	1	50	50	TDF+3TC+NVP	1e	NVP	TDF	NoEvent	0	0	0	0	0	0	0	0
1133	38	1	Male	A	A&B	41	IV	III&IV	159	1	2	2009	1	53	53	TDF+3TC+EFV	1f	EFV	TDF	NoEvent	0	0	0	0	0	0	0	0
1134	40	2	Male	A	A&B	51	IV	III&IV	136	1	2	2010	2	44	44	AZT-3TC-NVP	1c	NVP	AZT	NoEvent	0	0	0	0	0	0	0	0
1135	25	1	Female	A	A&B	40	IV	III&IV	141	1	2	2010	2	42	42	AZT-3TC-NVP	1c	NVP	AZT	NoEvent	0	0	0	0	0	0	0	0
1136	50	2	Female	A	A&B		IV	III&IV	103	1	2	2011	2	29	29	TDF+3TC+NVP	1e	NVP	TDF	NoEvent	0	0	0	0	0	0	0	0
1137	25	1	Male	A	A&B	51	IV	III&IV	115	1	2	2012	2	12	12	TDF+3TC+EFV	1f	EFV	TDF	NoEvent	0	0	0	0	0	0	0	0
1138	35	1	Female	B	A&B		I	I&II	195	1	2	2010	2	37	37	TDF+3TC+NVP	1e	NVP	TDF	NoEvent	0	0	0	0	0	0	0	0
1139	45	2	Male	B	A&B		I	I&II	135	1	2	2011	2	32	32	AZT-3TC-NVP	1c	NVP	AZT	NoEvent	0	0	0	0	0	0	0	0
1140	50	2	Female	B	A&B	40	III	III&IV	153	1	2	2009	1	55	55	TDF+3TC+EFV	1f	EFV	TDF	NoEvent	0	0	0	0	0	0	0	0
1141	31	1	Male	B	A&B	48.5	III	III&IV	167	1	2	2010	2	42	31	AZT-3TC-NVP	1c	NVP	AZT	NoEvent	0	0	0	0	0	0	0	0
1142	38	1	Female	B	A&B		III	III&IV	125	1	2	2011	2	31	31	TDF+3TC+EFV	1f	EFV	TDF	NoEvent	0	0	0	0	0	0	0	0
1143	32	1	Male	B	A&B		III	III&IV	132	1	2	2011	2	30	30	TDF+3TC+EFV	1f	EFV	TDF	NoEvent	0	0	0	0	0	0	0	0
1144	55	2	Female	B	A&B	29	III	III&IV	161	1	2	2013	2	3	3	TDF+3TC+EFV	1f	EFV	TDF	NoEvent	0	0	0	0	0	0	0	0
1145	32	1	Male	B	A&B	53	IV	III&IV	161	1	2	2009	1	59	59	AZT-3TC-EFV	1d	EFV	AZT	NoEvent	0	0	0	0	0	0	0	0
1146	34	1	Female	B	A&B	60	IV	III&IV	177	1	2	2010	2	41	41	TDF+3TC+EFV	1f	EFV	TDF	NoEvent	0	0	0	0	0	0	0	0
1147	36	1	Male	B	A&B		IV	III&IV	105	1	2	2011	2	27	27	TDF+3TC+EFV	1f	EFV	TDF	NoEvent	0	0	0	0	0	0	0	0
1148	35	1	Male	B	A&B		IV	III&IV	120	1	2	2012	2	19	19	TDF+3TC+EFV	1f	EFV	TDF	NoEvent	0	0	0	0	0	0	0	0
1149	25	1	Female	W	W	62	I	I&II	107	1	2	2009	1	48	48	AZT-3TC-NVP	1c	NVP	AZT	NoEvent	0	0	0	0	0	0	0	0
1150	62	2	Male	W	W	53	I	I&II	117	1	2	2009	1	56	18	AZT-3TC-NVP	1c	NVP	AZT	NoEvent	0	0	0	0	0	0	0	0
1151	44	2	Male	W	W	75	I	I&II	117	1	2	2009	1	52	52	AZT-3TC-NVP	1c	NVP	AZT	NoEvent	0	0	0	0	0	0	0	0
1152	30	1	Female	W	W	48	I	I&II	126	1	2	2009	1	50	50	AZT-3TC-NVP	1c	NVP	AZT	NoEvent	0	0	0	0	0	0	0	0
1153	30	1	Male	W	W	46	I	I&II	127	1	2	2009	1	51	51	AZT-3TC-NVP	1c	NVP	AZT	NoEvent	0	0	0	0	0	0	0	0
1154	25	1	Female	W	W	47	I	I&II	160	1	2	2009	1	54	54	AZT-3TC-NVP	1c	NVP	AZT	NoEvent	0	0	0	0	0	0	0	0
1155	32	1	Female	W	W	46	I	I&II	164	1	2	2009	1	51	51	AZT-3TC-NVP	1c	NVP	AZT	NoEvent	0	0	0	0	0	0	0	0
1156	35	1	Male	W	W	68	I	I&II	165	1	2	2009	1	54	54	AZT-3TC-NVP	1c	NVP	AZT	NoEvent	0	0	0	0	0	0	0	0
1157	65	2	Male	W	W	50	I	I&II	168	1	2	2009	1	59	59	AZT-3TC-NVP	1c	NVP	AZT	NoEvent	0	0	0	0	0	0	0	0
1158	36	1	Male	W	W	76	I	I&II	177	1	2	2009	1	51	51	AZT-3TC-NVP	1c	NVP	AZT	NoEvent	0	0	0	0	0	0	0	0
1159	28	1	Male	W	W		I	I&II	184	1	2	2009	1	52	52	AZT-3TC-NVP	1c	NVP	AZT	NoEvent	0	0	0	0	0	0	0	0
1160	28	1	Female	W	W	58	I	I&II	185	1	2	2009	1	51	7	AZT-3TC-NVP	1c	NVP	AZT	NoEvent	0	0	0	0	0	0	0	0
1161	28	1	Female	W	W	50	I	I&II	188	1	2	2009	1	50	50	AZT-3TC-NVP	1c	NVP	AZT	NoEvent	0	0	0	0	0	0	0	0
1162	20	1	Female	W	W	55	I	I&II	190	1	2	2009	1	51	51	AZT-3TC-NVP	1c	NVP	AZT	NoEvent	0	0	0	0	0	0	0	0
1163	30	1	Male	W	W	60	I	I&II	191	1	2	2009	1	52	52	AZT-3TC-NVP	1c	NVP	AZT	NoEvent	0	0	0	0	0	0	0	0
1164	35	1	Female	W	W	46	I	I&II	197	1	2	2009	1	55	55	AZT-3TC-NVP	1c	NVP	AZT	NoEvent	0	0	0	0	0	0	0	0
1165	45	2	Male	W	W	66	I	I&II	101	1	2	2009	1	53	53	AZT-3TC-EFV	1d	EFV	AZT	NoEvent	0	0	0	0	0	0	0	0
1166	22	1	Female	W	W	50	I	I&II	157	1	2	2009	1	54	37	AZT-3TC-EFV	1d	EFV	AZT	NoEvent	0	0	0	0	0	0	0	0
1167	30	1	Male	W	W	69	I	I&II	172	1	2	2009	1	50	50	AZT-3TC-EFV	1d	EFV	AZT	NoEvent	0	0	0	0	0	0	0	0
1168	38	1	Female	W	W	42	I	I&II	178	1	2	2009	1	50	42	AZT-3TC-EFV	1d	EFV	AZT	NoEvent	0	0	0	0	0	0	0	0
1169	30	1	Female	W	W	49	I	I&II	178	1	2	2009	1	59	59	AZT-3TC-EFV	1d	EFV	AZT	NoEvent	0	0	0	0	0	0	0	0
1170	30	1	Female	W	W	63	I	I&II	116	1	2	2009	1	50	50	TDF+3TC+NVP	1e	NVP	TDF	NoEvent	0	0	0	0	0	0	0	0
1171	28	1	Female	W	W	35	I	I&II	134	1	2	2009	1	52	52	TDF+3TC+NVP	1e	NVP	TDF	NoEvent	0	0	0	0	0	0	0	0
1172	44	2	Female	W	W	56	I	I&II	152	1	2	2009	1	57	57	TDF+3TC+NVP	1a	NVP	d4t	NoEvent	0	0	0	0	0	0	0	0
1173	30	1	Male	W	W	52	I	I&II	165	1	2	2009	1	50	50	TDF+3TC+NVP	1e	NVP	TDF	NoEvent	0	0	0	0	0	0	0	0
1174	33	1	Female	W	W	47.8	I	I&II	166	1	2	2009	1	48	48	TDF+3TC+NVP	1e	NVP	TDF	NoEvent	0	0	0	0	0	0	0	0
1175	35	1	Male	W	W		I	I&II	167	1	2	2009	1	51	51	TDF+3TC+NVP	1e	NVP	TDF	NoEvent	0	0	0	0	0	0	0	0
1176	25	1	Female	W	W	57	I	I&II	174	1	2	2009	1	50	50	TDF+3TC+NVP	1e	NVP	TDF	NoEvent	0	0	0	0	0	0	0	0
1177	18	1	Female	W	W	52	I	I&II	183	1	2	2009	1	49	49	TDF+3TC+NVP	1e	NVP	TDF	NoEvent	0	0	0	0	0	0	0	0
1178	30	1	Female	W	W	37	I	I&II	191	1	2	2009	1	49	49	TDF+3TC+NVP	1e	NVP	TDF	NoEvent	0	0	0	0	0	0	0	0
1179	24	1	Female	W	W		I	I&II	100	1	2	2010	2	39	39	AZT-3TC-NVP	1c	NVP	AZT	NoEvent	0	0	0	0	0	0	0	0
1180	30	1	Female	W	W		I	I&II	106	1	2	2010	2	38	38	AZT-3TC-NVP	1c	NVP	AZT	NoEvent	0	0	0	0	0	0	0	0
1181	28	1	Male	W	W		I	I&II	109	1	2	2010	2	39	39	AZT-3TC-NVP	1c	NVP	AZT	NoEvent	0	0	0	0	0	0	0	0
1182	28	1	Female	W	W	45	I	I&II	119	1	2	2010	2	39	39	AZT-3TC-NVP	1c	NVP	AZT	NoEvent	0	0	0	0	0	0	0	0
1183	40	2	Female	W	W		I	I&II	120	1	2	2010	2	36	36	AZT-3TC-NVP	1c	NVP	AZT	NoEvent	0	0	0	0	0	0	0	0
1184	33	1	Female	W	W	57	I	I&II	125	1	2	2010	2	47	47	AZT-3TC-NVP	1c	NVP	AZT	NoEvent	0	0	0	0	0	0	0	0
1185	25	1	Female	W	W	42	I	I&II	127	1	2	2010	2	37	37	AZT-3TC-NVP	1c	NVP	AZT	NoEvent	0	0	0	0	0	0	0	0
1186	24	1	Female	W	W		I	I&II	143	1	2	2010	2	38	38	AZT-3TC-NVP	1c	NVP	AZT	NoEvent	0	0	0	0	0	0	0	0
1187	37	1	Female	W	W	44	I	I&II	154	1	2	2010	2	45	45	AZT-3TC-NVP	1c	NVP	AZT	NoEvent	0	0	0	0	0	0	0	0
1188	30	1	Female	W	W	43	I	I&II	156	1	2	2010	2	39	39	AZT-3TC-NVP	1c	NVP	AZT	NoEvent	0	0	0	0	0	0	0	0
1189	20	1	Female	W	W		I	I&II	157	1	2	2010	2	38	38	AZT-3TC-NVP	1c	NVP	AZT	NoEvent	0	0	0	0	0	0	0	0
1190	32	1	Male	W	W	70	I	I&II	163	1	2	2010	2	43	43	AZT-3TC-NVP	1c	NVP	AZT	NoEvent	0	0	0	0	0	0	0	0
1191	19	1	Female	W	W	42.8	I	I&II	165	1	2	2010	2	39	39	AZT-3TC-NVP	1c	NVP	AZT	NoEvent	0	0	0	0	0	0	0	0
1192	25	1	Male	W	W	65	I	I&II	166	1	2	2010	2	40	40	AZT-3TC-NVP	1c	NVP	AZT	NoEvent	0	0	0	0	0	0	0	0
1193	32	1	Female	W	W		I	I&II	166	1	2	2010	2	44	44	AZT-3TC-NVP	1c	NVP	AZT	NoEvent	0	0	0	0	0	0	0	0
1194	25	1	Female	W	W	61	I	I&II	171	1	2	2010	2	43	43	AZT-3TC-NVP	1c	NVP	AZT	NoEvent	0	0	0	0	0	0	0	0
1195	20	1	Female	W	W	46	I	I&II	171	1	2	2010	2	47	47	AZT-3TC-NVP	1c	NVP	AZT	NoEvent	0	0	0	0	0	0	0	0
1196	28	1	Male	W	W		I	I&II	176	1	2	2010	2	39	39	AZT-3TC-NVP	1c	NVP	AZT	NoEvent	0	0	0	0	0	0	0	0
1197	25	1	Female	W	W	39	I	I&II	181	1	2	2010	2	43	43	AZT-3TC-NVP	1c	NVP	AZT	NoEvent	0	0	0	0	0	0	0	0
1198	20	1	Female	W	W	36	I	I&II	183	1	2	2010	2	42	42	AZT-3TC-NVP	1c	NVP	AZT	NoEvent	0	0	0	0	0	0	0	0
1199	26	1	Female	W	W	63	I	I&II	184	1	2	2010	2	44	44	AZT-3TC-NVP	1c	NVP	AZT	NoEvent	0	0	0	0	0	0	0	0
1200	34	1	Female	W	W	49	I	I&II	185	1	2	2010	2	45	45	AZT-3TC-NVP	1c	NVP	AZT	NoEvent	0	0	0	0	0	0	0	0
1201	30	1	Female	W	W		I	I&II	187	1	2	2010	2	38	38	AZT-3TC-NVP	1c	NVP	AZT	NoEvent	0	0	0	0	0	0	0	0
1202	40	2	Male	W	W		I	I&II	191	1	2	2010	2	39	39	AZT-3TC-NVP	1c	NVP	AZT	NoEvent	0	0	0	0	0	0	0	0
1203	29	1	Female	W	W	50	I	I&II	193	1	2	2010	2	41	41	AZT-3TC-NVP	1c	NVP	AZT	NoEvent	0	0	0	0	0	0	0	0
1204	25	1	Female	W	W	49	I	I&II	194	1	2	2010	2	43	43	AZT-3TC-NVP	1c	NVP	AZT	NoEvent	0	0	0	0	0	0	0	0
1205	30	1	Female	W	W		I	I&II	198	1	2	2010	2	47	47	AZT-3TC-NVP	1c	NVP	AZT	NoEvent	0	0	0	0	0	0	0	0
1206	30	1	Female	W	W		I	I&II	176	1	2	2010	2	40	40	TDF+3TC+NVP	1e	NVP	TDF	NoEvent	0	0	0	0	0	0	0	0
1207	24	1	Female	W	W		I	I&II	189	1	2	2010	2	37	37	TDF+3TC+NVP	1e	NVP	TDF	NoEvent	0	0	0	0	0	0	0	0
1208	35	1	Female	W	W		I	I&II	192	1	2	2010	2	39	39	TDF+3TC+NVP	1e	NVP	TDF	NoEvent	0	0	0	0	0	0	0	0
1209	31	1	Female	W	W	65	I	I&II	197	1	2	2010	2	42	42	TDF+3TC+NVP	1e	NVP	TDF	NoEvent	0	0	0	0	0	0	0	0
1210	28	1	Female	W	W	50	I	I&II	120	1	2	2010	2	47	25	TDF+3TC+EFV	1f	EFV	TDF	NoEvent	0	0	0	0	0	0	0	0
1211	40	2	Male	W	W	51	I	I&II	123	1	2	2010	2	45	45	TDF+3TC+EFV	1f	EFV	TDF	NoEvent	0	0	0	0	0	0	0	0
1212	28	1	Female	W	W	45	I	I&II	146	1	2	2010	2	43	43	TDF+3TC+EFV	1f	EFV	TDF	NoEvent	0	0	0	0	0	0	0	0
1213	42	2	Female	W	W		I	I&II	150	1	2	2010	2	40	40	TDF+3TC+EFV	1f	EFV	TDF	NoEvent	0	0	0	0	0	0	0	0
1214	35	1	Female	W	W	45	I	I&II	176	1	2	2010	2	42	42	TDF+3TC+EFV	1f	EFV	TDF	NoEvent	0	0	0	0	0	0	0	0
1215	33	1	Female	W	W	76	I	I&II	180	1	2	2010	2	40	40	TDF+3TC+EFV	1f	EFV	TDF	NoEvent	0	0	0	0	0	0	0	0
1216	30	1	Female	W	W		I	I&II	191	1	2	2010	2	36	36	TDF+3TC+EFV	1f	EFV	TDF	NoEvent	0	0	0	0	0	0	0	0
1217	38	1	Female	W	W		I	I&II	112	1	2	2011	2	34	34	AZT-3TC-NVP	1c	NVP	AZT	NoEvent	0	0	0	0	0	0	0	0
1218	36	1	Female	W	W		I	I&II	114	1	2	2011	2	30	30	AZT-3TC-NVP	1c	NVP	AZT	NoEvent	0	0	0	0	0	0	0	0
1219	42	2	Male	W	W		I	I&II	129	1	2	2011	2	31	31	AZT-3TC-NVP	1c	NVP	AZT	NoEvent	0	0	0	0	0	0	0	0
1220	39	1	Female	W	W		I	I&II	141	1	2	2011	2	32	32	AZT-3TC-NVP	1c	NVP	AZT	NoEvent	0	0	0	0	0	0	0	0
1221	28	1	Female	W	W		I	I&II	149	1	2	2011	2	36	36	AZT-3TC-NVP	1c	NVP	AZT	NoEvent	0	0	0	0	0	0	0	0
1222	38	1	Female	W	W	50	I	I&II	152	1	2	2011	2	29	29	AZT-3TC-NVP	1c	NVP	AZT	NoEvent	0	0	0	0	0	0	0	0
1223	29	1	Female	W	W		I	I&II	153	1	2	2011	2	32	32	AZT-3TC-NVP	1c	NVP	AZT	NoEvent	0	0	0	0	0	0	0	0
1224	30	1	Female	W	W	44	I	I&II	160	1	2	2011	2	24	24	AZT-3TC-NVP	1c	NVP	AZT	NoEvent	0	0	0	0	0	0	0	0
1225	40	2	Female	W	W		I	I&II	161	1	2	2011	2	31	31	AZT-3TC-NVP	1c	NVP	AZT	NoEvent	0	0	0	0	0	0	0	0
1226	18	1	Female	W	W		I	I&II	163	1	2	2011	2	36	36	AZT-3TC-NVP	1c	NVP	AZT	NoEvent	0	0	0	0	0	0	0	0
1227	50	2	Male	W	W		I	I&II	167	1	2	2011	2	35	35	AZT-3TC-NVP	1c	NVP	AZT	NoEvent	0	0	0	0	0	0	0	0
1228	25	1	Female	W	W		I	I&II	175	1	2	2011	2	32	32	AZT-3TC-NVP	1c	NVP	AZT	NoEvent	0	0	0	0	0	0	0	0
1229	28	1	Female	W	W		I	I&II	176	1	2	2011	2	34	34	AZT-3TC-NVP	1c	NVP	AZT	NoEvent	0	0	0	0	0	0	0	0
1230	28	1	Female	W	W	50	I	I&II	183	1	2	2011	2	26	26	AZT-3TC-NVP	1c	NVP	AZT	NoEvent	0	0	0	0	0	0	0	0
1231	30	1	Female	W	W		I	I&II	183	1	2	2011	2	29	29	AZT-3TC-NVP	1c	NVP	AZT	NoEvent	0	0	0	0	0	0	0	0
1232	23	1	Female	W	W	49	I	I&II	187	1	2	2011	2	26	26	AZT-3TC-NVP	1c	NVP	AZT	NoEvent	0	0	0	0	0	0	0	0
1233	34	1	Male	W	W		I	I&II	187	1	2	2011	2	30	30	AZT-3TC-NVP	1c	NVP	AZT	NoEvent	0	0	0	0	0	0	0	0
1234	23	1	Female	W	W		I	I&II	187	1	2	2011	2	32	32	AZT-3TC-NVP	1c	NVP	AZT	NoEvent	0	0	0	0	0	0	0	0
1235	35	1	Female	W	W	61	I	I&II	188	1	2	2011	2	33	33	AZT-3TC-NVP	1c	NVP	AZT	NoEvent	0	0	0	0	0	0	0	0
1236	35	1	Female	W	W		I	I&II	191	1	2	2011	2	33	33	AZT-3TC-NVP	1c	NVP	AZT	NoEvent	0	0	0	0	0	0	0	0
1237	22	1	Male	W	W	15	I	I&II	193	1	2	2011	2	29	29	AZT-3TC-NVP	1c	NVP	AZT	NoEvent	0	0	0	0	0	0	0	0
1238	26	1	Female	W	W		I	I&II	195	1	2	2011	2	32	32	AZT-3TC-NVP	1c	NVP	AZT	NoEvent	0	0	0	0	0	0	0	0
1239	35	1	Female	W	W		I	I&II	195	1	2	2011	2	36	36	AZT-3TC-NVP	1c	NVP	AZT	NoEvent	0	0	0	0	0	0	0	0
1240	32	1	Female	W	W		I	I&II	196	1	2	2011	2	30	30	AZT-3TC-NVP	1c	NVP	AZT	NoEvent	0	0	0	0	0	0	0	0
1241	29	1	Female	W	W		I	I&II	197	1	2	2011	2	32	32	AZT-3TC-NVP	1c	NVP	AZT	NoEvent	0	0	0	0	0	0	0	0
1242	33	1	Female	W	W		I	I&II	146	1	2	2011	2	33	33	TDF+3TC+NVP	1e	NVP	TDF	NoEvent	0	0	0	0	0	0	0	0
1243	28	1	Male	W	W		I	I&II	191	1	2	2011	2	32	32	TDF+3TC+NVP	1e	NVP	TDF	NoEvent	0	0	0	0	0	0	0	0
1244	40	2	Female	W	W		I	I&II	131	1	2	2011	2	31	31	TDF+3TC+EFV	1f	EFV	TDF	NoEvent	0	0	0	0	0	0	0	0
1245	36	1	Female	W	W	64	I	I&II	136	1	2	2011	2	29	29	TDF+3TC+EFV	1f	EFV	TDF	NoEvent	0	0	0	0	0	0	0	0
1246	30	1	Male	W	W	56	I	I&II	156	1	2	2011	2	33	14	TDF+3TC+EFV	1f	EFV	TDF	NoEvent	0	0	0	0	0	0	0	0
1247	45	2	Female	W	W	49	I	I&II	102	1	2	2012	2	17	17	AZT-3TC-NVP	1c	NVP	AZT	NoEvent	0	0	0	0	0	0	0	0
1248	22	1	Female	W	W		I	I&II	115	1	2	2012	2	12	12	AZT-3TC-NVP	1c	NVP	AZT	NoEvent	0	0	0	0	0	0	0	0
1249	30	1	Female	W	W		I	I&II	120	1	2	2012	2	22	22	AZT-3TC-NVP	1c	NVP	AZT	NoEvent	0	0	0	0	0	0	0	0
1250	35	1	Female	W	W	44	I	I&II	126	1	2	2012	2	19	19	AZT-3TC-NVP	1c	NVP	AZT	NoEvent	0	0	0	0	0	0	0	0
1251	38	1	Male	W	W	51	I	I&II	128	1	2	2012	2	19	19	AZT-3TC-NVP	1c	NVP	AZT	NoEvent	0	0	0	0	0	0	0	0
1252	32	1	Female	W	W	50	I	I&II	138	1	2	2012	2	17	17	AZT-3TC-NVP	1c	NVP	AZT	NoEvent	0	0	0	0	0	0	0	0
1253	38	1	Female	W	W	49	I	I&II	142	1	2	2012	2	12	12	AZT-3TC-NVP	1c	NVP	AZT	NoEvent	0	0	0	0	0	0	0	0
1254	29	1	Male	W	W	67	I	I&II	146	1	2	2012	2	21	21	AZT-3TC-NVP	1c	NVP	AZT	NoEvent	0	0	0	0	0	0	0	0
1255	32	1	Female	W	W		I	I&II	147	1	2	2012	2	18	18	AZT-3TC-NVP	1c	NVP	AZT	NoEvent	0	0	0	0	0	0	0	0
1256	44	2	Female	W	W		I	I&II	148	1	2	2012	2	16	16	AZT-3TC-NVP	1c	NVP	AZT	NoEvent	0	0	0	0	0	0	0	0
1257	43	2	Male	W	W	57	I	I&II	153	1	2	2012	2	13	13	AZT-3TC-NVP	1c	NVP	AZT	NoEvent	0	0	0	0	0	0	0	0
1258	30	1	Male	W	W	67	I	I&II	154	1	2	2012	2	22	22	AZT-3TC-NVP	1c	NVP	AZT	NoEvent	0	0	0	0	0	0	0	0
1259	26	1	Male	W	W	55	I	I&II	155	1	2	2012	2	14	14	AZT-3TC-NVP	1c	NVP	AZT	NoEvent	0	0	0	0	0	0	0	0
1260	30	1	Female	W	W	50	I	I&II	157	1	2	2012	2	17	17	AZT-3TC-NVP	1c	NVP	AZT	NoEvent	0	0	0	0	0	0	0	0
1261	29	1	Female	W	W	48	I	I&II	160	1	2	2012	2	15	15	AZT-3TC-NVP	1c	NVP	AZT	NoEvent	0	0	0	0	0	0	0	0
1262	26	1	Female	W	W		I	I&II	160	1	2	2012	2	19	19	AZT-3TC-NVP	1c	NVP	AZT	NoEvent	0	0	0	0	0	0	0	0
1263	23	1	Female	W	W		I	I&II	174	1	2	2012	2	17	17	AZT-3TC-NVP	1c	NVP	AZT	NoEvent	0	0	0	0	0	0	0	0
1264	35	1	Female	W	W	51	I	I&II	188	1	2	2012	2	17	17	AZT-3TC-NVP	1c	NVP	AZT	NoEvent	0	0	0	0	0	0	0	0
1265	22	1	Male	W	W		I	I&II	192	1	2	2012	2	17	17	AZT-3TC-NVP	1c	NVP	AZT	NoEvent	0	0	0	0	0	0	0	0
1266	27	1	Female	W	W	48	I	I&II	193	1	2	2012	2	24	24	AZT-3TC-NVP	1c	NVP	AZT	NoEvent	0	0	0	0	0	0	0	0
1267	30	1	Female	W	W	51	I	I&II	198	1	2	2012	2	23	23	AZT-3TC-NVP	1c	NVP	AZT	NoEvent	0	0	0	0	0	0	0	0
1268	49	2	Female	W	W	50	I	I&II	130	1	2	2012	2	16	16	AZT-3TC-EFV	1d	EFV	AZT	NoEvent	0	0	0	0	0	0	0	0
1269	28	1	Male	W	W	41	I	I&II	157	1	2	2012	2	19	19	AZT-3TC-EFV	1d	EFV	AZT	NoEvent	0	0	0	0	0	0	0	0
1270	29	1	Female	W	W	65	I	I&II	138	1	2	2012	2	16	16	TDF+3TC+NVP	1e	NVP	TDF	NoEvent	0	0	0	0	0	0	0	0
1271	48	2	Female	W	W	64	I	I&II	159	1	2	2012	2	14	14	TDF+3TC+NVP	1e	NVP	TDF	NoEvent	0	0	0	0	0	0	0	0
1272	27	1	Female	W	W	57	I	I&II	161	1	2	2012	2	24	24	TDF+3TC+NVP	1e	NVP	TDF	NoEvent	0	0	0	0	0	0	0	0
1273	15	1	Female	W	W	44	I	I&II	175	1	2	2012	2	17	17	TDF+3TC+NVP	1e	NVP	TDF	NoEvent	0	0	0	0	0	0	0	0
1274	20	1	Female	W	W	48	I	I&II	199	1	2	2012	2	20	20	TDF+3TC+NVP	1e	NVP	TDF	NoEvent	0	0	0	0	0	0	0	0
1275	28	1	Male	W	W	52	I	I&II	132	1	2	2012	2	18	18	TDF+3TC+EFV	1f	EFV	TDF	NoEvent	0	0	0	0	0	0	0	0
1276	40	2	Male	W	W	66	I	I&II	162	1	2	2012	2	19	19	TDF+3TC+EFV	1f	EFV	TDF	NoEvent	0	0	0	0	0	0	0	0
1277	30	1	Female	W	W	45	I	I&II	179	1	2	2012	2	19	19	TDF+3TC+EFV	1f	EFV	TDF	NoEvent	0	0	0	0	0	0	0	0
1278	50	2	Female	W	W	65	I	I&II	183	1	2	2012	2	14	13	TDF+3TC+EFV	1f	EFV	TDF	NoEvent	0	0	0	0	0	0	0	0
1279	41	2	Female	W	W	45	I	I&II	194	1	2	2012	2	23	23	TDF+3TC+EFV	1f	EFV	TDF	NoEvent	0	0	0	0	0	0	0	0
1280	28	1	Female	W	W		I	I&II	152	1	2	2013	2	10	10	AZT-3TC-NVP	1c	NVP	AZT	NoEvent	0	0	0	0	0	0	0	0
1281	60	2	Male	W	W	44	I	I&II	154	1	2	2013	2	3	3	AZT-3TC-NVP	1c	NVP	AZT	NoEvent	0	0	0	0	0	0	0	0
1282	50	2	Male	W	W	42	I	I&II	184	1	2	2013	2	11	11	AZT-3TC-NVP	1c	NVP	AZT	NoEvent	0	0	0	0	0	0	0	0
1283	36	1	Female	W	W	75	I	I&II	195	1	2	2013	2	8	8	AZT-3TC-NVP	1c	NVP	AZT	NoEvent	0	0	0	0	0	0	0	0
1284	28	1	Male	W	W	64	I	I&II	197	1	2	2013	2	5	5	AZT-3TC-NVP	1c	NVP	AZT	NoEvent	0	0	0	0	0	0	0	0
1285	26	1	Female	W	W	51	I	I&II	199	1	2	2013	2	2	2	AZT-3TC-NVP	1c	NVP	AZT	NoEvent	0	0	0	0	0	0	0	0
1286	35	1	Female	W	W	51	I	I&II	127	1	2	2013	2	6	6	AZT-3TC-EFV	1d	EFV	AZT	NoEvent	0	0	0	0	0	0	0	0
1287	30	1	Female	W	W	39	I	I&II	134	1	2	2013	2	4	4	AZT-3TC-EFV	1d	EFV	AZT	NoEvent	0	0	0	0	0	0	0	0
1288	25	1	Female	W	W	48	I	I&II	151	1	2	2013	2	7	7	TDF+3TC+EFV	1f	EFV	TDF	NoEvent	0	0	0	0	0	0	0	0
1289	40	2	Female	W	W	55	I	I&II	154	1	2	2013	2	3	3	TDF+3TC+EFV	1f	EFV	TDF	NoEvent	0	0	0	0	0	0	0	0
1290	54	2	Male	W	W	88	I	I&II	162	1	2	2013	2	2	2	TDF+3TC+EFV	1f	EFV	TDF	NoEvent	0	0	0	0	0	0	0	0
1291	37	1	Female	W	W	54	I	I&II	166	1	2	2013	2	8	8	TDF+3TC+EFV	1f	EFV	TDF	NoEvent	0	0	0	0	0	0	0	0
1292	24	1	Male	W	W	75	I	I&II	168	1	2	2013	2	9	9	TDF+3TC+EFV	1f	EFV	TDF	NoEvent	0	0	0	0	0	0	0	0
1293	45	2	Female	W	W	35	I	I&II	172	1	2	2013	2	7	7	TDF+3TC+EFV	1f	EFV	TDF	NoEvent	0	0	0	0	0	0	0	0
1294	52	2	Female	W	W	65	I	I&II	174	1	2	2013	2	10	10	TDF+3TC+EFV	1f	EFV	TDF	NoEvent	0	0	0	0	0	0	0	0
1295	48	2	Male	W	W	45	I	I&II	175	1	2	2013	2	4	4	TDF+3TC+EFV	1f	EFV	TDF	NoEvent	0	0	0	0	0	0	0	0
1296	48	2	Male	W	W	55	I	I&II	183	1	2	2013	2	8	8	TDF+3TC+EFV	1f	EFV	TDF	NoEvent	0	0	0	0	0	0	0	0
1297	35	1	Female	W	W	50	II	I&II	100	1	2	2009	1	53	53	AZT-3TC-NVP	1c	NVP	AZT	NoEvent	0	0	0	0	0	0	0	0
1298	30	1	Male	W	W	54	II	I&II	101	1	2	2009	1	58	58	AZT-3TC-NVP	1c	NVP	AZT	NoEvent	0	0	0	0	0	0	0	0
1299	35	1	Female	W	W	51	II	I&II	108	1	2	2009	1	49	49	AZT-3TC-NVP	1c	NVP	AZT	NoEvent	0	0	0	0	0	0	0	0
1300	30	1	Female	W	W	55	II	I&II	130	1	2	2009	1	60	60	AZT-3TC-NVP	1c	NVP	AZT	NoEvent	0	0	0	0	0	0	0	0
1301	48	2	Male	W	W	68	II	I&II	133	1	2	2009	1	50	50	AZT-3TC-NVP	1c	NVP	AZT	NoEvent	0	0	0	0	0	0	0	0
1302	33	1	Male	W	W	52	II	I&II	162	1	2	2009	1	48	48	AZT-3TC-NVP	1c	NVP	AZT	NoEvent	0	0	0	0	0	0	0	0
1303	46	2	Female	W	W	39	II	I&II	180	1	2	2009	1	57	57	AZT-3TC-NVP	1c	NVP	AZT	NoEvent	0	0	0	0	0	0	0	0
1304	35	1	Male	W	W		II	I&II	112	1	2	2009	1	50	50	AZT-3TC-EFV	1d	EFV	AZT	NoEvent	0	0	0	0	0	0	0	0
1305	39	1	Female	W	W	57	II	I&II	185	1	2	2009	1	56	56	AZT-3TC-EFV	1d	EFV	AZT	NoEvent	0	0	0	0	0	0	0	0
1306	40	2	Female	W	W		II	I&II	193	1	2	2009	1	51	49	AZT-3TC-EFV	1d	EFV	AZT	NoEvent	0	0	0	0	0	0	0	0
1307	45	2	Female	W	W	58	II	I&II	115	1	2	2009	1	50	50	TDF+3TC+NVP	1e	NVP	TDF	NoEvent	0	0	0	0	0	0	0	0
1308	25	1	Female	W	W	49	II	I&II	155	1	2	2009	1	54	54	TDF+3TC+NVP	1e	NVP	TDF	NoEvent	0	0	0	0	0	0	0	0
1309	27	1	Female	W	W	54	II	I&II	167	1	2	2009	1	58	58	TDF+3TC+NVP	1e	NVP	TDF	NoEvent	0	0	0	0	0	0	0	0
1310	22	1	Male	W	W	60	II	I&II	178	1	2	2009	1	58	58	TDF+3TC+NVP	1a	NVP	d4t	NoEvent	0	0	0	0	0	0	0	0
1311	28	1	Female	W	W	50	II	I&II	155	1	2	2009	1	60	60	TDF+3TC+EFV	1f	EFV	TDF	NoEvent	0	0	0	0	0	0	0	0
1312	33	1	Female	W	W	55	II	I&II	182	1	2	2009	1	54	54	TDF+3TC+EFV	1f	EFV	TDF	NoEvent	0	0	0	0	0	0	0	0
1313	34	1	Male	W	W	83	II	I&II	188	1	2	2009	1	50	14	TDF+3TC+EFV	1f	EFV	TDF	NoEvent	0	0	0	0	0	0	0	0
1314	42	2	Male	W	W		II	I&II	193	1	2	2009	1	59	59	TDF+3TC+EFV	1f	EFV	TDF	NoEvent	0	0	0	0	0	0	0	0
1315	48	2	Male	W	W	41	II	I&II	107	1	2	2010	2	41	41	AZT-3TC-NVP	1c	NVP	AZT	NoEvent	0	0	0	0	0	0	0	0
1316	27	1	Female	W	W	53	II	I&II	113	1	2	2010	2	42	42	AZT-3TC-NVP	1c	NVP	AZT	NoEvent	0	0	0	0	0	0	0	0
1317	20	1	Female	W	W	45	II	I&II	116	1	2	2010	2	48	48	AZT-3TC-NVP	1c	NVP	AZT	NoEvent	0	0	0	0	0	0	0	0
1318	17	1	Female	W	W	48	II	I&II	119	1	2	2010	2	42	42	AZT-3TC-NVP	1c	NVP	AZT	NoEvent	0	0	0	0	0	0	0	0
1319	20	1	Female	W	W	52	II	I&II	143	1	2	2010	2	40	40	AZT-3TC-NVP	1c	NVP	AZT	NoEvent	0	0	0	0	0	0	0	0
1320	28	1	Male	W	W	61.6	II	I&II	143	1	2	2010	2	45	45	AZT-3TC-NVP	1c	NVP	AZT	NoEvent	0	0	0	0	0	0	0	0
1321	23	1	Female	W	W	45	II	I&II	144	1	2	2010	2	41	41	AZT-3TC-NVP	1c	NVP	AZT	NoEvent	0	0	0	0	0	0	0	0
1322	27	1	Female	W	W		II	I&II	145	1	2	2010	2	38	38	AZT-3TC-NVP	1c	NVP	AZT	NoEvent	0	0	0	0	0	0	0	0
1323	33	1	Female	W	W		II	I&II	150	1	2	2010	2	38	38	AZT-3TC-NVP	1c	NVP	AZT	NoEvent	0	0	0	0	0	0	0	0
1324	42	2	Male	W	W	65	II	I&II	168	1	2	2010	2	39	39	AZT-3TC-NVP	1c	NVP	AZT	NoEvent	0	0	0	0	0	0	0	0
1325	31	1	Female	W	W	50	II	I&II	174	1	2	2010	2	45	45	AZT-3TC-NVP	1c	NVP	AZT	NoEvent	0	0	0	0	0	0	0	0
1326	31	1	Male	W	W		II	I&II	183	1	2	2010	2	38	38	AZT-3TC-NVP	1c	NVP	AZT	NoEvent	0	0	0	0	0	0	0	0
1327	53	2	Male	W	W	62	II	I&II	184	1	2	2010	2	47	47	AZT-3TC-NVP	1c	NVP	AZT	NoEvent	0	0	0	0	0	0	0	0
1328	45	2	Male	W	W		II	I&II	189	1	2	2010	2	40	40	AZT-3TC-NVP	1c	NVP	AZT	NoEvent	0	0	0	0	0	0	0	0
1329	24	1	Female	W	W	60	II	I&II	189	1	2	2010	2	42	42	AZT-3TC-NVP	1c	NVP	AZT	NoEvent	0	0	0	0	0	0	0	0
1330	21	1	Female	W	W		II	I&II	193	1	2	2010	2	38	38	AZT-3TC-NVP	1c	NVP	AZT	NoEvent	0	0	0	0	0	0	0	0
1331	29	1	Male	W	W	60	II	I&II	197	1	2	2010	2	45	45	AZT-3TC-NVP	1c	NVP	AZT	NoEvent	0	0	0	0	0	0	0	0
1332	38	1	Male	W	W	90	II	I&II	175	1	2	2010	2	45	45	AZT-3TC-EFV	1d	EFV	AZT	NoEvent	0	0	0	0	0	0	0	0
1333	38	1	Male	W	W		II	I&II	114	1	2	2010	2	36	36	TDF+3TC+NVP	1e	NVP	TDF	NoEvent	0	0	0	0	0	0	0	0
1334	50	2	Female	W	W	53	II	I&II	127	1	2	2010	2	41	41	TDF+3TC+NVP	1e	NVP	TDF	NoEvent	0	0	0	0	0	0	0	0
1335	30	1	Female	W	W	52	II	I&II	137	1	2	2010	2	41	41	TDF+3TC+NVP	1e	NVP	TDF	NoEvent	0	0	0	0	0	0	0	0
1336	45	2	Male	W	W	55	II	I&II	188	1	2	2010	2	45	4	TDF+3TC+NVP	1e	NVP	TDF	NoEvent	0	0	0	0	0	0	0	0
1337	45	2	Male	W	W		II	I&II	148	1	2	2010	2	36	36	TDF+3TC+EFV	1f	EFV	TDF	NoEvent	0	0	0	0	0	0	0	0
1338	30	1	Male	W	W	57	II	I&II	151	1	2	2010	2	45	45	TDF+3TC+EFV	1f	EFV	TDF	NoEvent	0	0	0	0	0	0	0	0
1339	35	1	Male	W	W		II	I&II	172	1	2	2010	2	36	36	TDF+3TC+EFV	1f	EFV	TDF	NoEvent	0	0	0	0	0	0	0	0
1340	40	2	Female	W	W		II	I&II	100	1	2	2011	2	30	30	AZT-3TC-NVP	1c	NVP	AZT	NoEvent	0	0	0	0	0	0	0	0
1341	27	1	Female	W	W	45	II	I&II	120	1	2	2011	2	25	25	AZT-3TC-NVP	1c	NVP	AZT	NoEvent	0	0	0	0	0	0	0	0
1342	47	2	Male	W	W	62	II	I&II	127	1	2	2011	2	27	27	AZT-3TC-NVP	1c	NVP	AZT	NoEvent	0	0	0	0	0	0	0	0
1343	50	2	Male	W	W	57	II	I&II	127	1	2	2011	2	34	34	AZT-3TC-NVP	1c	NVP	AZT	NoEvent	0	0	0	0	0	0	0	0
1344	45	2	Female	W	W	65	II	I&II	132	1	2	2011	2	26	26	AZT-3TC-NVP	1c	NVP	AZT	NoEvent	0	0	0	0	0	0	0	0
1345	35	1	Male	W	W		II	I&II	141	1	2	2011	2	32	32	AZT-3TC-NVP	1c	NVP	AZT	NoEvent	0	0	0	0	0	0	0	0
1346	26	1	Female	W	W		II	I&II	145	1	2	2011	2	32	32	AZT-3TC-NVP	1c	NVP	AZT	NoEvent	0	0	0	0	0	0	0	0
1347	25	1	Female	W	W	53	II	I&II	152	1	2	2011	2	25	25	AZT-3TC-NVP	1c	NVP	AZT	NoEvent	0	0	0	0	0	0	0	0
1348	36	1	Female	W	W	60	II	I&II	154	1	2	2011	2	23	23	AZT-3TC-NVP	1c	NVP	AZT	NoEvent	0	0	0	0	0	0	0	0
1349	24	1	Male	W	W		II	I&II	155	1	2	2011	2	34	34	AZT-3TC-NVP	1c	NVP	AZT	NoEvent	0	0	0	0	0	0	0	0
1350	28	1	Female	W	W	53	II	I&II	157	1	2	2011	2	28	28	AZT-3TC-NVP	1c	NVP	AZT	NoEvent	0	0	0	0	0	0	0	0
1351	19	1	Female	W	W	55.5	II	I&II	166	1	2	2011	2	29	29	AZT-3TC-NVP	1c	NVP	AZT	NoEvent	0	0	0	0	0	0	0	0
1352	23	1	Female	W	W	50	II	I&II	171	1	2	2011	2	26	26	AZT-3TC-NVP	1c	NVP	AZT	NoEvent	0	0	0	0	0	0	0	0
1353	47	2	Male	W	W		II	I&II	172	1	2	2011	2	31	31	AZT-3TC-NVP	1c	NVP	AZT	NoEvent	0	0	0	0	0	0	0	0
1354	33	1	Male	W	W	61	II	I&II	174	1	2	2011	2	25	25	AZT-3TC-NVP	1c	NVP	AZT	NoEvent	0	0	0	0	0	0	0	0
1355	22	1	Female	W	W	55	II	I&II	178	1	2	2011	2	27	27	AZT-3TC-NVP	1c	NVP	AZT	NoEvent	0	0	0	0	0	0	0	0
1356	30	1	Female	W	W	65	II	I&II	185	1	2	2011	2	24	24	AZT-3TC-NVP	1c	NVP	AZT	NoEvent	0	0	0	0	0	0	0	0
1357	25	1	Female	W	W	48	II	I&II	188	1	2	2011	2	24	24	AZT-3TC-NVP	1c	NVP	AZT	NoEvent	0	0	0	0	0	0	0	0
1358	24	1	Female	W	W		II	I&II	190	1	2	2011	2	31	31	AZT-3TC-NVP	1c	NVP	AZT	NoEvent	0	0	0	0	0	0	0	0
1359	20	1	Female	W	W	43	II	I&II	195	1	2	2011	2	26	26	AZT-3TC-NVP	1c	NVP	AZT	NoEvent	0	0	0	0	0	0	0	0
1360	21	1	Female	W	W	53	II	I&II	196	1	2	2011	2	33	33	AZT-3TC-NVP	1c	NVP	AZT	NoEvent	0	0	0	0	0	0	0	0
1361	32	1	Female	W	W		II	I&II	167	1	2	2011	2	36	36	AZT-3TC-EFV	1d	EFV	AZT	NoEvent	0	0	0	0	0	0	0	0
1362	43	2	Female	W	W		II	I&II	148	1	2	2011	2	30	30	TDF+3TC+NVP	1e	NVP	TDF	NoEvent	0	0	0	0	0	0	0	0
1363	25	1	Female	W	W		II	I&II	149	1	2	2011	2	30	30	TDF+3TC+NVP	1e	NVP	TDF	NoEvent	0	0	0	0	0	0	0	0
1364	31	1	Female	W	W		II	I&II	182	1	2	2011	2	33	33	TDF+3TC+NVP	1e	NVP	TDF	NoEvent	0	0	0	0	0	0	0	0
1365	33	1	Female	W	W		II	I&II	185	1	2	2011	2	32	32	TDF+3TC+NVP	1e	NVP	TDF	NoEvent	0	0	0	0	0	0	0	0
1366	30	1	Male	W	W		II	I&II	102	1	2	2011	2	30	30	TDF+3TC+EFV	1f	EFV	TDF	NoEvent	0	0	0	0	0	0	0	0
1367	27	1	Female	W	W	46	II	I&II	167	1	2	2011	2	25	25	TDF+3TC+EFV	1f	EFV	TDF	NoEvent	0	0	0	0	0	0	0	0
1368	38	1	Female	W	W		II	I&II	172	1	2	2011	2	31	31	TDF+3TC+EFV	1f	EFV	TDF	NoEvent	0	0	0	0	0	0	0	0
1369	27	1	Female	W	W	50	II	I&II	187	1	2	2011	2	31	31	TDF+3TC+EFV	1f	EFV	TDF	NoEvent	0	0	0	0	0	0	0	0
1370	27	1	Male	W	W	52	II	I&II	113	1	2	2012	2	20	20	AZT-3TC-NVP	1c	NVP	AZT	NoEvent	0	0	0	0	0	0	0	0
1371	30	1	Female	W	W	54	II	I&II	120	1	2	2012	2	22	22	AZT-3TC-NVP	1c	NVP	AZT	NoEvent	0	0	0	0	0	0	0	0
1372	30	1	Female	W	W	75	II	I&II	146	1	2	2012	2	20	20	AZT-3TC-NVP	1c	NVP	AZT	NoEvent	0	0	0	0	0	0	0	0
1373	27	1	Female	W	W	52.5	II	I&II	146	1	2	2012	2	22	22	AZT-3TC-NVP	1c	NVP	AZT	NoEvent	0	0	0	0	0	0	0	0
1374	35	1	Male	W	W	75	II	I&II	152	1	2	2012	2	16	16	AZT-3TC-NVP	1c	NVP	AZT	NoEvent	0	0	0	0	0	0	0	0
1375	28	1	Female	W	W		II	I&II	156	1	2	2012	2	21	8	AZT-3TC-NVP	1c	NVP	AZT	NoEvent	0	0	0	0	0	0	0	0
1376	28	1	Female	W	W	47	II	I&II	173	1	2	2012	2	19	19	AZT-3TC-NVP	1c	NVP	AZT	NoEvent	0	0	0	0	0	0	0	0
1377	32	1	Female	W	W	42	II	I&II	174	1	2	2012	2	18	18	AZT-3TC-NVP	1c	NVP	AZT	NoEvent	0	0	0	0	0	0	0	0
1378	35	1	Female	W	W	63	II	I&II	176	1	2	2012	2	12	12	AZT-3TC-NVP	1c	NVP	AZT	NoEvent	0	0	0	0	0	0	0	0
1379	40	2	Male	W	W	60.5	II	I&II	176	1	2	2012	2	23	23	AZT-3TC-NVP	1c	NVP	AZT	NoEvent	0	0	0	0	0	0	0	0
1380	35	1	Female	W	W		II	I&II	181	1	2	2012	2	15	15	AZT-3TC-NVP	1c	NVP	AZT	NoEvent	0	0	0	0	0	0	0	0
1381	23	1	Female	W	W	49	II	I&II	193	1	2	2012	2	21	21	AZT-3TC-NVP	1c	NVP	AZT	NoEvent	0	0	0	0	0	0	0	0
1382	35	1	Female	W	W	53	II	I&II	115	1	2	2012	2	22	22	AZT-3TC-EFV	1d	EFV	AZT	NoEvent	0	0	0	0	0	0	0	0
1383	45	2	Female	W	W	44	II	I&II	109	1	2	2012	2	12	12	TDF+3TC+EFV	1f	EFV	TDF	NoEvent	0	0	0	0	0	0	0	0
1384	38	1	Male	W	W	48	II	I&II	167	1	2	2012	2	13	13	TDF+3TC+EFV	1f	EFV	TDF	NoEvent	0	0	0	0	0	0	0	0
1385	39	1	Female	W	W	39	II	I&II	195	1	2	2012	2	16	16	TDF+3TC+EFV	1f	EFV	TDF	NoEvent	0	0	0	0	0	0	0	0
1386	38	1	Male	W	W	63	II	I&II	122	1	2	2013	2	10	10	AZT-3TC-NVP	1c	NVP	AZT	NoEvent	0	0	0	0	0	0	0	0
1387	29	1	Male	W	W	50	II	I&II	139	1	2	2013	2	6	6	AZT-3TC-NVP	1c	NVP	AZT	NoEvent	0	0	0	0	0	0	0	0
1388	29	1	Male	W	W		II	I&II	141	1	2	2013	2	11	11	AZT-3TC-NVP	1c	NVP	AZT	NoEvent	0	0	0	0	0	0	0	0
1389	28	1	Female	W	W		II	I&II	143	1	2	2013	2	9	9	AZT-3TC-NVP	1c	NVP	AZT	NoEvent	0	0	0	0	0	0	0	0
1390	37	1	Male	W	W	50	II	I&II	146	1	2	2013	2	5	5	AZT-3TC-NVP	1c	NVP	AZT	NoEvent	0	0	0	0	0	0	0	0
1391	44	2	Male	W	W	75	II	I&II	150	1	2	2013	2	7	7	AZT-3TC-NVP	1c	NVP	AZT	NoEvent	0	0	0	0	0	0	0	0
1392	36	1	Male	W	W	76	II	I&II	169	1	2	2013	2	6	5	AZT-3TC-NVP	1c	NVP	AZT	NoEvent	0	0	0	0	0	0	0	0
1393	45	2	Female	W	W	45	II	I&II	176	1	2	2013	2	7	7	AZT-3TC-NVP	1c	NVP	AZT	NoEvent	0	0	0	0	0	0	0	0
1394	42	2	Male	W	W	56	II	I&II	179	1	2	2013	2	8	8	AZT-3TC-NVP	1c	NVP	AZT	NoEvent	0	0	0	0	0	0	0	0
1395	33	1	Female	W	W	56	II	I&II	187	1	2	2013	2	11	11	AZT-3TC-NVP	1c	NVP	AZT	NoEvent	0	0	0	0	0	0	0	0
1396	40	2	Female	W	W	40	II	I&II	190	1	2	2013	2	3	3	AZT-3TC-NVP	1c	NVP	AZT	NoEvent	0	0	0	0	0	0	0	0
1397	42	2	Male	W	W	55	II	I&II	190	1	2	2013	2	3	3	AZT-3TC-NVP	1c	NVP	AZT	NoEvent	0	0	0	0	0	0	0	0
1398	40	2	Male	W	W	81	II	I&II	159	1	2	2013	2	10	10	AZT-3TC-EFV	1d	EFV	AZT	NoEvent	0	0	0	0	0	0	0	0
1399	38	1	Male	W	W		II	I&II	109	1	2	2013	2	8	8	TDF+3TC+NVP	1e	NVP	TDF	NoEvent	0	0	0	0	0	0	0	0
1400	33	1	Female	W	W	48	II	I&II	132	1	2	2013	2	7	7	TDF+3TC+NVP	1e	NVP	TDF	NoEvent	0	0	0	0	0	0	0	0
1401	30	1	Female	W	W	44	II	I&II	103	1	2	2013	2	3	3	TDF+3TC+EFV	1f	EFV	TDF	NoEvent	0	0	0	0	0	0	0	0
1402	27	1	Female	W	W	57	II	I&II	112	1	2	2013	2	8	8	TDF+3TC+EFV	1f	EFV	TDF	NoEvent	0	0	0	0	0	0	0	0
1403	26	1	Female	W	W	55	II	I&II	124	1	2	2013	2	7	7	TDF+3TC+EFV	1f	EFV	TDF	NoEvent	0	0	0	0	0	0	0	0
1404	29	1	Male	W	W	43	II	I&II	153	1	2	2013	2	3	3	TDF+3TC+EFV	1f	EFV	TDF	NoEvent	0	0	0	0	0	0	0	0
1405	52	2	Male	W	W	59	II	I&II	154	1	2	2013	2	8	8	TDF+3TC+EFV	1f	EFV	TDF	NoEvent	0	0	0	0	0	0	0	0
1406	35	1	Female	W	W	52	II	I&II	193	1	2	2013	2	6	6	TDF+3TC+EFV	1f	EFV	TDF	NoEvent	0	0	0	0	0	0	0	0
1407	32	1	Male	W	W	54	III	III&IV	100	1	2	2009	1	53	53	AZT-3TC-NVP	1c	NVP	AZT	NoEvent	0	0	0	0	0	0	0	0
1408	26	1	Female	W	W	62	III	III&IV	101	1	2	2009	1	51	51	AZT-3TC-NVP	1c	NVP	AZT	NoEvent	0	0	0	0	0	0	0	0
1409	53	2	Female	W	W	45	III	III&IV	102	1	2	2009	1	50	50	AZT-3TC-NVP	1c	NVP	AZT	NoEvent	0	0	0	0	0	0	0	0
1410	33	1	Female	W	W	55	III	III&IV	103	1	2	2009	1	54	54	AZT-3TC-NVP	1c	NVP	AZT	NoEvent	0	0	0	0	0	0	0	0
1411	38	1	Male	W	W	64	III	III&IV	103	1	2	2009	1	55	55	AZT-3TC-NVP	1c	NVP	AZT	NoEvent	0	0	0	0	0	0	0	0
1412	25	1	Female	W	W	35	III	III&IV	107	1	2	2009	1	59	59	AZT-3TC-NVP	1c	NVP	AZT	NoEvent	0	0	0	0	0	0	0	0
1413	40	2	Male	W	W	75	III	III&IV	109	1	2	2009	1	51	51	AZT-3TC-NVP	1c	NVP	AZT	NoEvent	0	0	0	0	0	0	0	0
1414	31	1	Female	W	W	49	III	III&IV	123	1	2	2009	1	59	59	AZT-3TC-NVP	1c	NVP	AZT	NoEvent	0	0	0	0	0	0	0	0
1415	20	1	Female	W	W	40	III	III&IV	127	1	2	2009	1	55	4	AZT-3TC-NVP	1c	NVP	AZT	NoEvent	0	0	0	0	0	0	0	0
1416	19	1	Female	W	W	53	III	III&IV	129	1	2	2009	1	54	54	AZT-3TC-NVP	1c	NVP	AZT	NoEvent	0	0	0	0	0	0	0	0
1417	20	1	Female	W	W	45	III	III&IV	130	1	2	2009	1	56	56	AZT-3TC-NVP	1c	NVP	AZT	NoEvent	0	0	0	0	0	0	0	0
1418	24	1	Female	W	W	53	III	III&IV	138	1	2	2009	1	48	48	AZT-3TC-NVP	1c	NVP	AZT	NoEvent	0	0	0	0	0	0	0	0
1419	40	2	Female	W	W	62	III	III&IV	142	1	2	2009	1	57	57	AZT-3TC-NVP	1c	NVP	AZT	NoEvent	0	0	0	0	0	0	0	0
1420	35	1	Male	W	W	46	III	III&IV	146	1	2	2009	1	59	59	AZT-3TC-NVP	1c	NVP	AZT	NoEvent	0	0	0	0	0	0	0	0
1421	25	1	Male	W	W		III	III&IV	153	1	2	2009	1	52	52	AZT-3TC-NVP	1c	NVP	AZT	NoEvent	0	0	0	0	0	0	0	0
1422	59	2	Female	W	W	50	III	III&IV	153	1	2	2009	1	54	54	AZT-3TC-NVP	1c	NVP	AZT	NoEvent	0	0	0	0	0	0	0	0
1423	16	1	Male	W	W	62	III	III&IV	186	1	2	2009	1	51	51	AZT-3TC-NVP	1c	NVP	AZT	NoEvent	0	0	0	0	0	0	0	0
1424	40	2	Female	W	W	45	III	III&IV	188	1	2	2009	1	52	52	AZT-3TC-NVP	1c	NVP	AZT	NoEvent	0	0	0	0	0	0	0	0
1425	40	2	Female	W	W	50	III	III&IV	191	1	2	2009	1	50	50	AZT-3TC-NVP	1c	NVP	AZT	NoEvent	0	0	0	0	0	0	0	0
1426	20	1	Female	W	W	45	III	III&IV	193	1	2	2009	1	54	54	AZT-3TC-NVP	1c	NVP	AZT	NoEvent	0	0	0	0	0	0	0	0
1427	17	1	Male	W	W	35	III	III&IV	194	1	2	2009	1	49	46	AZT-3TC-NVP	1c	NVP	AZT	NoEvent	0	0	0	0	0	0	0	0
1428	35	1	Female	W	W	39	III	III&IV	196	1	2	2009	1	56	56	AZT-3TC-NVP	1c	NVP	AZT	NoEvent	0	0	0	0	0	0	0	0
1429	25	1	Female	W	W	59	III	III&IV	198	1	2	2009	1	58	58	AZT-3TC-NVP	1c	NVP	AZT	NoEvent	0	0	0	0	0	0	0	0
1430	22	1	Male	W	W	48	III	III&IV	105	1	2	2009	1	59	59	AZT-3TC-EFV	1d	EFV	AZT	NoEvent	0	0	0	0	0	0	0	0
1431	27	1	Female	W	W	50	III	III&IV	107	1	2	2009	1	57	57	AZT-3TC-EFV	1d	EFV	AZT	NoEvent	0	0	0	0	0	0	0	0
1432	45	2	Male	W	W	54	III	III&IV	113	1	2	2009	1	54	54	AZT-3TC-EFV	1d	EFV	AZT	NoEvent	0	0	0	0	0	0	0	0
1433	55	2	Female	W	W	48	III	III&IV	136	1	2	2009	1	59	59	AZT-3TC-EFV	1d	EFV	AZT	NoEvent	0	0	0	0	0	0	0	0
1434	36	1	Male	W	W	60	III	III&IV	145	1	2	2009	1	54	54	AZT-3TC-EFV	1d	EFV	AZT	NoEvent	0	0	0	0	0	0	0	0
1435	37	1	Male	W	W	67	III	III&IV	152	1	2	2009	1	60	60	AZT-3TC-EFV	1d	EFV	AZT	NoEvent	0	0	0	0	0	0	0	0
1436	27	1	Female	W	W	49	III	III&IV	182	1	2	2009	1	58	58	AZT-3TC-EFV	1d	EFV	AZT	NoEvent	0	0	0	0	0	0	0	0
1437	27	1	Male	W	W	38	III	III&IV	190	1	2	2009	1	49	6	AZT-3TC-EFV	1d	EFV	AZT	NoEvent	0	0	0	0	0	0	0	0
1438	35	1	Female	W	W	45	III	III&IV	190	1	2	2009	1	50	41	AZT-3TC-EFV	1d	EFV	AZT	NoEvent	0	0	0	0	0	0	0	0
1439	32	1	Female	W	W	45	III	III&IV	103	1	2	2009	1	54	54	TDF+3TC+NVP	1e	NVP	TDF	NoEvent	0	0	0	0	0	0	0	0
1440	27	1	Female	W	W	53	III	III&IV	112	1	2	2009	1	49	49	TDF+3TC+NVP	1e	NVP	TDF	NoEvent	0	0	0	0	0	0	0	0
1441	33	1	Female	W	W	41	III	III&IV	116	1	2	2009	1	55	55	TDF+3TC+NVP	1e	NVP	TDF	NoEvent	0	0	0	0	0	0	0	0
1442	30	1	Female	W	W	42	III	III&IV	119	1	2	2009	1	56	56	TDF+3TC+NVP	1e	NVP	TDF	NoEvent	0	0	0	0	0	0	0	0
1443	30	1	Male	W	W	57	III	III&IV	119	1	2	2009	1	58	58	TDF+3TC+NVP	1e	NVP	TDF	NoEvent	0	0	0	0	0	0	0	0
1444	40	2	Male	W	W	54	III	III&IV	123	1	2	2009	1	51	51	TDF+3T+NVP	1e	NVP	TDF	NoEvent	0	0	0	0	0	0	0	0
1445	25	1	Female	W	W	41	III	III&IV	124	1	2	2009	1	50	50	TDF+3TC+NVP	1e	NVP	TDF	NoEvent	0	0	0	0	0	0	0	0
1446	26	1	Female	W	W	42	III	III&IV	131	1	2	2009	1	58	58	TDF+3TC+NVP	1e	NVP	TDF	NoEvent	0	0	0	0	0	0	0	0
1447	43	2	Male	W	W	58	III	III&IV	138	1	2	2009	1	49	49	TDF+3TC+NVP	1e	NVP	TDF	NoEvent	0	0	0	0	0	0	0	0
1448	27	1	Female	W	W	47	III	III&IV	155	1	2	2009	1	60	60	TDF+3TC+NVP	1e	NVP	TDF	NoEvent	0	0	0	0	0	0	0	0
1449	45	2	Male	W	W	61	III	III&IV	179	1	2	2009	1	54	54	TDF+3TC+NVP	1e	NVP	TDF	NoEvent	0	0	0	0	0	0	0	0
1450	19	1	Female	W	W	42	III	III&IV	184	1	2	2009	1	51	51	TDF+3TC+NVP	1e	NVP	TDF	NoEvent	0	0	0	0	0	0	0	0
1451	29	1	Female	W	W	60	III	III&IV	185	1	2	2009	1	51	51	TDF+3TC+NVP	1e	NVP	TDF	NoEvent	0	0	0	0	0	0	0	0
1452	38	1	Male	W	W	58	III	III&IV	198	1	2	2009	1	50	50	TDF+3TC+NVP	1e	NVP	TDF	NoEvent	0	0	0	0	0	0	0	0
1453	25	1	Female	W	W	37	III	III&IV	108	1	2	2009	1	51	51	TDF+3TC+EFV	1f	EFV	TDF	NoEvent	0	0	0	0	0	0	0	0
1454	20	1	Female	W	W		III	III&IV	110	1	2	2009	1	57	57	TDF+3TC+EFV	1f	EFV	TDF	NoEvent	0	0	0	0	0	0	0	0
1455	28	1	Female	W	W	45	III	III&IV	120	1	2	2009	1	50	50	TDF+3TC+EFV	1f	EFV	TDF	NoEvent	0	0	0	0	0	0	0	0
1456	43	2	Female	W	W	55	III	III&IV	120	1	2	2009	1	60	60	TDF+3TC+EFV	1f	EFV	TDF	NoEvent	0	0	0	0	0	0	0	0
1457	35	1	Female	W	W	45	III	III&IV	130	1	2	2009	1	61	61	TDF+3TC+EFV	1f	EFV	TDF	NoEvent	0	0	0	0	0	0	0	0
1458	35	1	Male	W	W	54	III	III&IV	131	1	2	2009	1	60	60	TDF+3TC+EFV	1f	EFV	TDF	NoEvent	0	0	0	0	0	0	0	0
1459	40	2	Male	W	W	48	III	III&IV	140	1	2	2009	1	57	53	TDF+3TC+EFV	1f	EFV	TDF	NoEvent	0	0	0	0	0	0	0	0
1460	52	2	Male	W	W	52	III	III&IV	145	1	2	2009	1	59	59	TDF+3TC+EFV	1f	EFV	TDF	NoEvent	0	0	0	0	0	0	0	0
1461	35	1	Female	W	W	52	III	III&IV	152	1	2	2009	1	57	57	TDF+3TC+EFV	1f	EFV	TDF	NoEvent	0	0	0	0	0	0	0	0
1462	25	1	Female	W	W	36	III	III&IV	161	1	2	2009	1	50	50	TDF+3TC+EFV	1f	EFV	TDF	NoEvent	0	0	0	0	0	0	0	0
1463	60	2	Female	W	W	39	III	III&IV	175	1	2	2009	1	50	50	TDF+3TC+EFV	1f	EFV	TDF	NoEvent	0	0	0	0	0	0	0	0
1464	46	2	Male	W	W	50	III	III&IV	188	1	2	2009	1	49	49	TDF+3TC+EFV	1f	EFV	TDF	NoEvent	0	0	0	0	0	0	0	0
1465	28	1	Female	W	W	47	III	III&IV	195	1	2	2009	1	50	50	TDF+3TC+EFV	1f	EFV	TDF	NoEvent	0	0	0	0	0	0	0	0
1466	35	1	Male	W	W	63	III	III&IV	100	1	2	2010	2	36	6	AZT-3TC-NVP	1c	NVP	AZT	NoEvent	0	0	0	0	0	0	0	0
1467	35	1	Female	W	W	51	III	III&IV	102	1	2	2010	2	44	44	AZT-3TC-NVP	1c	NVP	AZT	NoEvent	0	0	0	0	0	0	0	0
1468	30	1	Male	W	W	41	III	III&IV	102	1	2	2010	2	45	45	AZT-3TC-NVP	1c	NVP	AZT	NoEvent	0	0	0	0	0	0	0	0
1469	28	1	Female	W	W	40	III	III&IV	104	1	2	2010	2	45	45	AZT-3TC-NVP	1c	NVP	AZT	NoEvent	0	0	0	0	0	0	0	0
1470	59	2	Male	W	W		III	III&IV	105	1	2	2010	2	38	38	AZT-3TC-NVP	1c	NVP	AZT	NoEvent	0	0	0	0	0	0	0	0
1471	43	2	Female	W	W	46	III	III&IV	106	1	2	2010	2	40	40	AZT-3TC-NVP	1c	NVP	AZT	NoEvent	0	0	0	0	0	0	0	0
1472	32	1	Female	W	W	45	III	III&IV	109	1	2	2010	2	44	44	AZT-3TC-NVP	1c	NVP	AZT	NoEvent	0	0	0	0	0	0	0	0
1473	55	2	Female	W	W	33	III	III&IV	133	1	2	2010	2	47	47	AZT-3TC-NVP	1c	NVP	AZT	NoEvent	0	0	0	0	0	0	0	0
1474	30	1	Male	W	W	50	III	III&IV	139	1	2	2010	2	38	38	AZT-3TC-NVP	1c	NVP	AZT	NoEvent	0	0	0	0	0	0	0	0
1475	40	2	Female	W	W	50	III	III&IV	155	1	2	2010	2	43	43	AZT-3TC-NVP	1c	NVP	AZT	NoEvent	0	0	0	0	0	0	0	0
1476	60	2	Female	W	W	47	III	III&IV	156	1	2	2010	2	47	47	AZT-3TC-NVP	1c	NVP	AZT	NoEvent	0	0	0	0	0	0	0	0
1477	35	1	Female	W	W	55	III	III&IV	158	1	2	2010	2	44	44	AZT-3TC-NVP	1c	NVP	AZT	NoEvent	0	0	0	0	0	0	0	0
1478	28	1	Female	W	W		III	III&IV	159	1	2	2010	2	36	36	AZT-3TC-NVP	1c	NVP	AZT	NoEvent	0	0	0	0	0	0	0	0
1479	28	1	Female	W	W	46	III	III&IV	161	1	2	2010	2	44	44	AZT-3TC-NVP	1c	NVP	AZT	NoEvent	0	0	0	0	0	0	0	0
1480	26	1	Female	W	W	55	III	III&IV	164	1	2	2010	2	44	44	AZT-3TC-NVP	1c	NVP	AZT	NoEvent	0	0	0	0	0	0	0	0
1481	26	1	Female	W	W		III	III&IV	168	1	2	2010	2	39	39	AZT-3TC-NVP	1c	NVP	AZT	NoEvent	0	0	0	0	0	0	0	0
1482	41	2	Male	W	W	55	III	III&IV	169	1	2	2010	2	41	41	AZT-3TC-NVP	1c	NVP	AZT	NoEvent	0	0	0	0	0	0	0	0
1483	27	1	Male	W	W		III	III&IV	170	1	2	2010	2	37	37	AZT-3TC-NVP	1c	NVP	AZT	NoEvent	0	0	0	0	0	0	0	0
1484	37	1	Female	W	W	70	III	III&IV	173	1	2	2010	2	42	42	AZT-3TC-NVP	1c	NVP	AZT	NoEvent	0	0	0	0	0	0	0	0
1485	56	2	Female	W	W	44	III	III&IV	176	1	2	2010	2	47	47	AZT-3TC-NVP	1c	NVP	AZT	NoEvent	0	0	0	0	0	0	0	0
1486	26	1	Female	W	W	50	III	III&IV	177	1	2	2010	2	47	47	AZT-3TC-NVP	1c	NVP	AZT	NoEvent	0	0	0	0	0	0	0	0
1487	29	1	Female	W	W	53	III	III&IV	177	1	2	2010	2	47	47	AZT-3TC-NVP	1c	NVP	AZT	NoEvent	0	0	0	0	0	0	0	0
1488	19	1	Female	W	W	50	III	III&IV	180	1	2	2010	2	45	45	AZT-3TC-NVP	1c	NVP	AZT	NoEvent	0	0	0	0	0	0	0	0
1489	42	2	Female	W	W	43	III	III&IV	180	1	2	2010	2	47	47	AZT-3TC-NVP	1c	NVP	AZT	NoEvent	0	0	0	0	0	0	0	0
1490	31	1	Female	W	W	48	III	III&IV	192	1	2	2010	2	41	41	AZT-3TC-NVP	1c	NVP	AZT	NoEvent	0	0	0	0	0	0	0	0
1491	48	2	Male	W	W	53	III	III&IV	196	1	2	2010	2	38	38	AZT-3TC-NVP	1c	NVP	AZT	NoEvent	0	0	0	0	0	0	0	0
1492	28	1	Female	W	W		III	III&IV	199	1	2	2010	2	38	38	AZT-3TC-NVP	1c	NVP	AZT	NoEvent	0	0	0	0	0	0	0	0
1493	30	1	Male	W	W	56	III	III&IV	113	1	2	2010	2	40	40	AZT-3TC-EFV	1d	EFV	AZT	NoEvent	0	0	0	0	0	0	0	0
1494	42	2	Male	W	W		III	III&IV	122	1	2	2010	2	38	38	AZT-3TC-EFV	1d	EFV	AZT	NoEvent	0	0	0	0	0	0	0	0
1495	35	1	Male	W	W	54	III	III&IV	125	1	2	2010	2	45	43	AZT-3TC-EFV	1d	EFV	AZT	NoEvent	0	0	0	0	0	0	0	0
1496	48	2	Female	W	W	54	III	III&IV	144	1	2	2010	2	47	47	AZT-3TC-EFV	1d	EFV	AZT	NoEvent	0	0	0	0	0	0	0	0
1497	37	1	Male	W	W	75	III	III&IV	166	1	2	2010	2	47	47	AZT-3TC-EFV	1d	EFV	AZT	NoEvent	0	0	0	0	0	0	0	0
1498	40	2	Female	W	W	66	III	III&IV	100	1	2	2010	2	49	49	TDF+3TC+NVP	1e	NVP	TDF	NoEvent	0	0	0	0	0	0	0	0
1499	31	1	Female	W	W	60	III	III&IV	104	1	2	2010	2	47	47	TDF+3TC+NVP	1e	NVP	TDF	NoEvent	0	0	0	0	0	0	0	0
1500	57	2	Male	W	W	61	III	III&IV	158	1	2	2010	2	47	47	TDF+3TC+NVP	1a	NVP	d4t	NoEvent	0	0	0	0	0	0	0	0
1501	20	1	Female	W	W	44	III	III&IV	193	1	2	2010	2	46	46	TDF+3TC+NVP	1e	NVP	TDF	NoEvent	0	0	0	0	0	0	0	0
1502	36	1	Male	W	W	50	III	III&IV	123	1	2	2010	2	44	44	TDF+3TC+EFV	1f	EFV	TDF	NoEvent	0	0	0	0	0	0	0	0
1503	24	1	Female	W	W		III	III&IV	156	1	2	2010	2	37	30	TDF+3TC+EFV	1f	EFV	TDF	NoEvent	0	0	0	0	0	0	0	0
1504	45	2	Female	W	W		III	III&IV	169	1	2	2010	2	38	38	TDF+3TC+EFV	1f	EFV	TDF	NoEvent	0	0	0	0	0	0	0	0
1505	20	1	Female	W	W	50	III	III&IV	100	1	2	2011	2	26	26	AZT-3TC-NVP	1c	NVP	AZT	NoEvent	0	0	0	0	0	0	0	0
1506	45	2	Male	W	W		III	III&IV	108	1	2	2011	2	30	30	AZT-3TC-NVP	1c	NVP	AZT	NoEvent	0	0	0	0	0	0	0	0
1507	35	1	Female	W	W	39	III	III&IV	112	1	2	2011	2	27	27	AZT-3TC-NVP	1c	NVP	AZT	NoEvent	0	0	0	0	0	0	0	0
1508	32	1	Male	W	W	65	III	III&IV	113	1	2	2011	2	26	26	AZT-3TC-NVP	1c	NVP	AZT	NoEvent	0	0	0	0	0	0	0	0
1509	25	1	Female	W	W	55	III	III&IV	116	1	2	2011	2	29	29	AZT-3TC-NVP	1c	NVP	AZT	NoEvent	0	0	0	0	0	0	0	0
1510	38	1	Male	W	W	45	III	III&IV	120	1	2	2011	2	26	26	AZT-3TC-NVP	1c	NVP	AZT	NoEvent	0	0	0	0	0	0	0	0
1511	38	1	Female	W	W		III	III&IV	124	1	2	2011	2	32	32	AZT-3TC-NVP	1c	NVP	AZT	NoEvent	0	0	0	0	0	0	0	0
1512	28	1	Female	W	W		III	III&IV	127	1	2	2011	2	32	32	AZT-3TC-NVP	1c	NVP	AZT	NoEvent	0	0	0	0	0	0	0	0
1513	25	1	Female	W	W	45	III	III&IV	138	1	2	2011	2	25	25	AZT-3TC-NVP	1c	NVP	AZT	NoEvent	0	0	0	0	0	0	0	0
1514	30	1	Male	W	W	55	III	III&IV	142	1	2	2011	2	26	26	AZT-3TC-NVP	1c	NVP	AZT	NoEvent	0	0	0	0	0	0	0	0
1515	28	1	Female	W	W	57	III	III&IV	150	1	2	2011	2	25	25	AZT-3TC-NVP	1c	NVP	AZT	NoEvent	0	0	0	0	0	0	0	0
1516	25	1	Female	W	W	57	III	III&IV	167	1	2	2011	2	28	28	AZT-3TC-NVP	1c	NVP	AZT	NoEvent	0	0	0	0	0	0	0	0
1517	29	1	Female	W	W		III	III&IV	169	1	2	2011	2	30	30	AZT-3TC-NVP	1c	NVP	AZT	NoEvent	0	0	0	0	0	0	0	0
1518	30	1	Female	W	W		III	III&IV	170	1	2	2011	2	29	29	AZT-3TC-NVP	1c	NVP	AZT	NoEvent	0	0	0	0	0	0	0	0
1519	25	1	Female	W	W	52	III	III&IV	173	1	2	2011	2	25	25	AZT-3TC-NVP	1c	NVP	AZT	NoEvent	0	0	0	0	0	0	0	0
1520	42	2	Female	W	W	54	III	III&IV	176	1	2	2011	2	27	27	AZT-3TC-NVP	1c	NVP	AZT	NoEvent	0	0	0	0	0	0	0	0
1521	43	2	Male	W	W		III	III&IV	180	1	2	2011	2	30	30	AZT-3TC-NVP	1c	NVP	AZT	NoEvent	0	0	0	0	0	0	0	0
1522	30	1	Female	W	W		III	III&IV	180	1	2	2011	2	33	33	AZT-3TC-NVP	1c	NVP	AZT	NoEvent	0	0	0	0	0	0	0	0
1523	36	1	Male	W	W		III	III&IV	192	1	2	2011	2	33	33	AZT-3TC-NVP	1c	NVP	AZT	NoEvent	0	0	0	0	0	0	0	0
1524	39	1	Female	W	W	44	III	III&IV	172	1	2	2011	2	24	24	AZT-3TC-EFV	1d	EFV	AZT	NoEvent	0	0	0	0	0	0	0	0
1525	55	2	Male	W	W	62	III	III&IV	199	1	2	2011	2	27	27	AZT-3TC-EFV	1d	EFV	AZT	NoEvent	0	0	0	0	0	0	0	0
1526	28	1	Female	W	W	47	III	III&IV	110	1	2	2011	2	27	27	TDF+3TC+NVP	1e	NVP	TDF	NoEvent	0	0	0	0	0	0	0	0
1527	55	2	Male	W	W	50	III	III&IV	119	1	2	2011	2	26	26	TDF+3TC+NVP	1e	NVP	TDF	NoEvent	0	0	0	0	0	0	0	0
1528	28	1	Female	W	W	40	III	III&IV	120	1	2	2011	2	26	26	TDF+3TC+NVP	1e	NVP	TDF	NoEvent	0	0	0	0	0	0	0	0
1529	40	2	Male	W	W	62	III	III&IV	128	1	2	2011	2	33	8	TDF+3TC+NVP	1e	NVP	TDF	NoEvent	0	0	0	0	0	0	0	0
1530	35	1	Male	W	W	59	III	III&IV	135	1	2	2011	2	31	6	TDF+3TC+NVP	1e	NVP	TDF	NoEvent	0	0	0	0	0	0	0	0
1531	33	1	Female	W	W	41	III	III&IV	197	1	2	2011	2	29	29	TDF+3TC+NVP	1e	NVP	TDF	NoEvent	0	0	0	0	0	0	0	0
1532	26	1	Male	W	W	57	III	III&IV	101	1	2	2011	2	28	28	TDF+3TC+EFV	1f	EFV	TDF	NoEvent	0	0	0	0	0	0	0	0
1533	22	1	Female	W	W		III	III&IV	105	1	2	2011	2	35	35	TDF+3TC+EFV	1f	EFV	TDF	NoEvent	0	0	0	0	0	0	0	0
1534	43	2	Male	W	W	44	III	III&IV	129	1	2	2011	2	29	29	TDF+3TC+EFV	1f	EFV	TDF	NoEvent	0	0	0	0	0	0	0	0
1535	37	1	Female	W	W	53	III	III&IV	154	1	2	2011	2	34	25	TDF+3TC+EFV	1f	EFV	TDF	NoEvent	0	0	0	0	0	0	0	0
1536	60	2	Female	W	W	42	III	III&IV	156	1	2	2011	2	25	25	TDF+3TC+EFV	1f	EFV	TDF	NoEvent	0	0	0	0	0	0	0	0
1537	27	1	Male	W	W		III	III&IV	192	1	2	2011	2	35	35	TDF+3TC+EFV	1f	EFV	TDF	NoEvent	0	0	0	0	0	0	0	0
1538	46	2	Female	W	W		III	III&IV	102	1	2	2012	2	15	15	AZT-3TC-NVP	1c	NVP	AZT	NoEvent	0	0	0	0	0	0	0	0
1539	35	1	Male	W	W	60	III	III&IV	102	1	2	2012	2	23	23	AZT-3TC-NVP	1c	NVP	AZT	NoEvent	0	0	0	0	0	0	0	0
1540	39	1	Male	W	W		III	III&IV	107	1	2	2012	2	19	19	AZT-3TC-NVP	1c	NVP	AZT	NoEvent	0	0	0	0	0	0	0	0
1541	40	2	Female	W	W	42	III	III&IV	111	1	2	2012	2	21	21	AZT-3TC-NVP	1c	NVP	AZT	NoEvent	0	0	0	0	0	0	0	0
1542	31	1	Female	W	W	66	III	III&IV	118	1	2	2012	2	20	20	AZT-3TC-NVP	1c	NVP	AZT	NoEvent	0	0	0	0	0	0	0	0
1543	39	1	Female	W	W	47	III	III&IV	118	1	2	2012	2	20	20	AZT-3TC-NVP	1c	NVP	AZT	NoEvent	0	0	0	0	0	0	0	0
1544	40	2	Male	W	W	54	III	III&IV	118	1	2	2012	2	20	20	AZT-3TC-NVP	1c	NVP	AZT	NoEvent	0	0	0	0	0	0	0	0
1545	38	1	Female	W	W	46	III	III&IV	118	1	2	2012	2	22	22	AZT-3TC-NVP	1c	NVP	AZT	NoEvent	0	0	0	0	0	0	0	0
1546	40	2	Female	W	W	54	III	III&IV	119	1	2	2012	2	13	13	AZT-3TC-NVP	1c	NVP	AZT	NoEvent	0	0	0	0	0	0	0	0
1547	40	2	Male	W	W	53	III	III&IV	125	1	2	2012	2	19	19	AZT-3TC-NVP	1c	NVP	AZT	NoEvent	0	0	0	0	0	0	0	0
1548	30	1	Female	W	W	43	III	III&IV	133	1	2	2012	2	18	17	AZT-3TC-NVP	1c	NVP	AZT	NoEvent	0	0	0	0	0	0	0	0
1549	40	2	Male	W	W	49	III	III&IV	139	1	2	2012	2	16	16	AZT-3TC-NVP	1c	NVP	AZT	NoEvent	0	0	0	0	0	0	0	0
1550	28	1	Male	W	W	41	III	III&IV	141	1	2	2012	2	19	19	AZT-3TC-NVP	1c	NVP	AZT	NoEvent	0	0	0	0	0	0	0	0
1551	25	1	Female	W	W	57	III	III&IV	141	1	2	2012	2	21	21	AZT-3TC-NVP	1c	NVP	AZT	NoEvent	0	0	0	0	0	0	0	0
1552	36	1	Male	W	W		III	III&IV	143	1	2	2012	2	12	12	AZT-3TC-NVP	1c	NVP	AZT	NoEvent	0	0	0	0	0	0	0	0
1553	38	1	Male	W	W	49	III	III&IV	153	1	2	2012	2	17	17	AZT-3TC-NVP	1c	NVP	AZT	NoEvent	0	0	0	0	0	0	0	0
1554	45	2	Female	W	W	62	III	III&IV	159	1	2	2012	2	12	12	AZT-3TC-NVP	1c	NVP	AZT	NoEvent	0	0	0	0	0	0	0	0
1555	27	1	Female	W	W	59	III	III&IV	161	1	2	2012	2	18	18	AZT-3TC-NVP	1c	NVP	AZT	NoEvent	0	0	0	0	0	0	0	0
1556	41	2	Female	W	W		III	III&IV	166	1	2	2012	2	16	16	AZT-3TC-NVP	1c	NVP	AZT	NoEvent	0	0	0	0	0	0	0	0
1557	25	1	Female	W	W		III	III&IV	177	1	2	2012	2	16	16	AZT-3TC-NVP	1c	NVP	AZT	NoEvent	0	0	0	0	0	0	0	0
1558	42	2	Male	W	W	50	III	III&IV	179	1	2	2012	2	13	13	AZT-3TC-NVP	1c	NVP	AZT	NoEvent	0	0	0	0	0	0	0	0
1559	40	2	Male	W	W	52	III	III&IV	192	1	2	2012	2	13	13	AZT-3TC-NVP	1c	NVP	AZT	NoEvent	0	0	0	0	0	0	0	0
1560	42	2	Female	W	W	56	III	III&IV	199	1	2	2012	2	17	17	AZT-3TC-NVP	1c	NVP	AZT	NoEvent	0	0	0	0	0	0	0	0
1561	27	1	Female	W	W	46	III	III&IV	169	1	2	2012	2	13	13	AZT-3TC-EFV	1d	EFV	AZT	NoEvent	0	0	0	0	0	0	0	0
1562	30	1	Male	W	W	50	III	III&IV	104	1	2	2012	2	21	21	TDF+3TC+NVP	1e	NVP	TDF	NoEvent	0	0	0	0	0	0	0	0
1563	35	1	Female	W	W	45	III	III&IV	111	1	2	2012	2	16	15	TDF+3TC+NVP	1e	NVP	TDF	NoEvent	0	0	0	0	0	0	0	0
1564	35	1	Female	W	W	48	III	III&IV	127	1	2	2012	2	21	21	TDF+3TC+NVP	1e	NVP	TDF	NoEvent	0	0	0	0	0	0	0	0
1565	29	1	Female	W	W		III	III&IV	188	1	2	2012	2	17	17	TDF+3TC+NVP	1e	NVP	TDF	NoEvent	0	0	0	0	0	0	0	0
1566	26	1	Male	W	W	37	III	III&IV	103	1	2	2012	2	12	12	TDF+3TC+EFV	1f	EFV	TDF	NoEvent	0	0	0	0	0	0	0	0
1567	40	2	Male	W	W	56	III	III&IV	110	1	2	2012	2	21	21	TDF+3TC+EFV	1f	EFV	TDF	NoEvent	0	0	0	0	0	0	0	0
1568	44	2	Male	W	W	64	III	III&IV	115	1	2	2012	2	16	16	TDF+3TC+EFV	1f	EFV	TDF	NoEvent	0	0	0	0	0	0	0	0
1569	24	1	Male	W	W	46	III	III&IV	138	1	2	2012	2	16	16	TDF+3TC+EFV	1f	EFV	TDF	NoEvent	0	0	0	0	0	0	0	0
1570	29	1	Male	W	W	43	III	III&IV	141	1	2	2012	2	17	17	TDF+3TC+EFV	1f	EFV	TDF	NoEvent	0	0	0	0	0	0	0	0
1571	22	1	Female	W	W		III	III&IV	148	1	2	2012	2	11	11	TDF+3TC+EFV	1f	EFV	TDF	NoEvent	0	0	0	0	0	0	0	0
1572	25	1	Female	W	W	56	III	III&IV	151	1	2	2012	2	13	2	TDF+3TC+EFV	1f	EFV	TDF	NoEvent	0	0	0	0	0	0	0	0
1573	26	1	Female	W	W	63	III	III&IV	153	1	2	2012	2	19	19	TDF+3TC+EFV	1f	EFV	TDF	NoEvent	0	0	0	0	0	0	0	0
1574	38	1	Male	W	W	47	III	III&IV	182	1	2	2012	2	21	21	TDF+3TC+EFV	1f	EFV	TDF	NoEvent	0	0	0	0	0	0	0	0
1575	37	1	Male	W	W	51	III	III&IV	190	1	2	2012	2	13	13	TDF+3TC+EFV	1f	EFV	TDF	NoEvent	0	0	0	0	0	0	0	0
1576	34	1	Male	W	W	60	III	III&IV	100	1	2	2013	2	10	10	AZT-3TC-NVP	1c	NVP	AZT	NoEvent	0	0	0	0	0	0	0	0
1577	37	1	Female	W	W	38	III	III&IV	132	1	2	2013	2	10	10	AZT-3TC-NVP	1c	NVP	AZT	NoEvent	0	0	0	0	0	0	0	0
1578	21	1	Female	W	W	41	III	III&IV	134	1	2	2013	2	8	8	AZT-3TC-NVP	1c	NVP	AZT	NoEvent	0	0	0	0	0	0	0	0
1579	33	1	Female	W	W	42	III	III&IV	152	1	2	2013	2	6	6	AZT-3TC-NVP	1c	NVP	AZT	NoEvent	0	0	0	0	0	0	0	0
1580	30	1	Female	W	W	80	III	III&IV	174	1	2	2013	2	11	11	AZT-3TC-NVP	1c	NVP	AZT	NoEvent	0	0	0	0	0	0	0	0
1581	36	1	Female	W	W	34	III	III&IV	176	1	2	2013	2	10	10	AZT-3TC-NVP	1c	NVP	AZT	NoEvent	0	0	0	0	0	0	0	0
1582	35	1	Male	W	W	60	III	III&IV	184	1	2	2013	2	5	5	AZT-3TC-NVP	1c	NVP	AZT	NoEvent	0	0	0	0	0	0	0	0
1583	42	2	Male	W	W	83	III	III&IV	196	1	2	2013	2	5	5	AZT-3TC-NVP	1c	NVP	AZT	NoEvent	0	0	0	0	0	0	0	0
1584	26	1	Female	W	W	50	III	III&IV	102	1	2	2013	2	11	11	AZT-3TC-EFV	1d	EFV	AZT	NoEvent	0	0	0	0	0	0	0	0
1585	35	1	Female	W	W	43	III	III&IV	140	1	2	2013	2	2	2	AZT-3TC-EFV	1d	EFV	AZT	NoEvent	0	0	0	0	0	0	0	0
1586	29	1	Male	W	W	47	III	III&IV	144	1	2	2013	2	5	5	AZT-3TC-EFV	1d	EFV	AZT	NoEvent	0	0	0	0	0	0	0	0
1587	30	1	Female	W	W	45	III	III&IV	187	1	2	2013	2	1	1	AZT-3TC-EFV	1d	EFV	AZT	NoEvent	0	0	0	0	0	0	0	0
1588	27	1	Female	W	W	56	III	III&IV	116	1	2	2013	2	1	1	TDF+3TC+NVP	1e	NVP	TDF	NoEvent	0	0	0	0	0	0	0	0
1589	30	1	Female	W	W	54	III	III&IV	156	1	2	2013	2	11	11	TDF+3TC+NVP	1e	NVP	TDF	NoEvent	0	0	0	0	0	0	0	0
1590	40	2	Male	W	W	50	III	III&IV	101	1	2	2013	2	1	1	TDF+3TC+EFV	1f	EFV	TDF	NoEvent	0	0	0	0	0	0	0	0
1591	27	1	Female	W	W	36	III	III&IV	119	1	2	2013	2	11	11	TDF+3TC+EFV	1f	EFV	TDF	NoEvent	0	0	0	0	0	0	0	0
1592	36	1	Male	W	W	48	III	III&IV	125	1	2	2013	2	5	5	TDF+3TC+EFV	1f	EFV	TDF	NoEvent	0	0	0	0	0	0	0	0
1593	26	1	Female	W	W	43	III	III&IV	129	1	2	2013	2	4	4	TDF+3TC+EFV	1f	EFV	TDF	NoEvent	0	0	0	0	0	0	0	0
1594	65	2	Male	W	W	58	III	III&IV	139	1	2	2013	2	2	2	TDF+3TC+EFV	1f	EFV	TDF	NoEvent	0	0	0	0	0	0	0	0
1595	32	1	Male	W	W	48	III	III&IV	149	1	2	2013	2	2	2	TDF+3TC+EFV	1f	EFV	TDF	NoEvent	0	0	0	0	0	0	0	0
1596	36	1	Female	W	W	43	III	III&IV	163	1	2	2013	2	1	1	TDF+3TC+EFV	1f	EFV	TDF	NoEvent	0	0	0	0	0	0	0	0
1597	40	2	Male	W	W	48	III	III&IV	167	1	2	2013	2	2	2	TDF+3TC+EFV	1f	EFV	TDF	NoEvent	0	0	0	0	0	0	0	0
1598	40	2	Female	W	W	45	III	III&IV	180	1	2	2013	2	2	2	TDF+3TC+EFV	1f	EFV	TDF	NoEvent	0	0	0	0	0	0	0	0
1599	47	2	Male	W	W	77	III	III&IV	180	1	2	2013	2	7	7	TDF+3TC+EFV	1f	EFV	TDF	NoEvent	0	0	0	0	0	0	0	0
1600	37	1	Female	W	W	67	III	III&IV	186	1	2	2013	2	1	1	TDF+3TC+EFV	1f	EFV	TDF	NoEvent	0	0	0	0	0	0	0	0
1601	38	1	Female	W	W	46	III	III&IV	192	1	2	2013	2	11	11	TDF+3TC+EFV	1f	EFV	TDF	NoEvent	0	0	0	0	0	0	0	0
1602	30	1	Female	W	W	39	IV	III&IV	148	1	2	2009	1	60	60	AZT-3TC-NVP	1c	NVP	AZT	NoEvent	0	0	0	0	0	0	0	0
1603	32	1	Female	W	W	50.8	IV	III&IV	150	1	2	2009	1	48	48	AZT-3TC-NVP	1c	NVP	AZT	NoEvent	0	0	0	0	0	0	0	0
1604	28	1	Female	W	W	52	IV	III&IV	101	1	2	2009	1	50	50	AZT-3TC-EFV	1d	EFV	AZT	NoEvent	0	0	0	0	0	0	0	0
1605	26	1	Female	W	W	51	IV	III&IV	176	1	2	2009	1	55	55	TDF+3TC+NVP	1e	NVP	TDF	NoEvent	0	0	0	0	0	0	0	0
1606	48	2	Male	W	W	55	IV	III&IV	126	1	2	2009	1	55	55	TDF+3TC+EFV	1f	EFV	TDF	NoEvent	0	0	0	0	0	0	0	0
1607	30	1	Female	W	W		IV	III&IV	133	1	2	2009	1	60	60	TDF+3TC+EFV	1f	EFV	TDF	NoEvent	0	0	0	0	0	0	0	0
1608	25	1	Female	W	W	50	IV	III&IV	183	1	2	2010	2	44	44	AZT-3TC-NVP	1c	NVP	AZT	NoEvent	0	0	0	0	0	0	0	0
1609	27	1	Female	W	W	49	IV	III&IV	192	1	2	2010	2	45	3	AZT-3TC-NVP	1c	NVP	AZT	NoEvent	0	0	0	0	0	0	0	0
1610	31	1	Male	W	W		IV	III&IV	103	1	2	2010	2	45	45	TDF+3TC+EFV	1f	EFV	TDF	NoEvent	0	0	0	0	0	0	0	0
1611	47	2	Male	W	W	79	IV	III&IV	122	1	2	2010	2	46	46	TDF+3TC+EFV	1f	EFV	TDF	NoEvent	0	0	0	0	0	0	0	0
1612	30	1	Female	W	W	40	IV	III&IV	155	1	2	2010	2	42	42	TDF+3TC+EFV	1f	EFV	TDF	NoEvent	0	0	0	0	0	0	0	0
1613	28	1	Female	W	W		IV	III&IV	135	1	2	2011	2	32	32	TDF+3TC+EFV	1f	EFV	TDF	NoEvent	0	0	0	0	0	0	0	0
1614	54	2	Male	W	W	60	IV	III&IV	137	1	2	2012	2	19	19	AZT-3TC-NVP	1c	NVP	AZT	NoEvent	0	0	0	0	0	0	0	0
1615	21	1	Female	W	W	42	IV	III&IV	157	1	2	2012	2	11	11	AZT-3TC-NVP	1c	NVP	AZT	NoEvent	0	0	0	0	0	0	0	0
1616	40	2	Male	W	W	64	IV	III&IV	186	1	2	2012	2	13	13	AZT-3TC-NVP	1c	NVP	AZT	NoEvent	0	0	0	0	0	0	0	0
1617	37	1	Female	W	W	59	IV	III&IV	119	1	2	2012	2	21	21	AZT-3TC-EFV	1d	EFV	AZT	NoEvent	0	0	0	0	0	0	0	0
1618	36	1	Male	W	W	56	IV	III&IV	131	1	2	2012	2	23	23	AZT-3TC-EFV	1d	EFV	AZT	NoEvent	0	0	0	0	0	0	0	0
1619	37	1	Female	W	W	45	IV	III&IV	144	1	2	2012	2	14	14	AZT-3TC-EFV	1d	EFV	AZT	NoEvent	0	0	0	0	0	0	0	0
1620	28	1	Female	W	W	55	IV	III&IV	188	1	2	2012	2	15	11	TDF+3TC+NVP	1e	NVP	TDF	NoEvent	0	0	0	0	0	0	0	0
1621	45	2	Male	W	W		IV	III&IV	155	1	2	2012	2	17	17	TDF+3TC+EFV	1f	EFV	TDF	NoEvent	0	0	0	0	0	0	0	0
1622	40	2	Female	W	W	50	IV	III&IV	160	1	2	2012	2	19	19	TDF+3TC+EFV	1f	EFV	TDF	NoEvent	0	0	0	0	0	0	0	0
1623	45	2	Male	W	W	45	IV	III&IV	186	1	2	2012	2	18	18	TDF+3TC+EFV	1f	EFV	TDF	NoEvent	0	0	0	0	0	0	0	0
1624	30	1	Male	W	W	56	IV	III&IV	119	1	2	2013	2	2	2	AZT-3TC-NVP	1c	NVP	AZT	NoEvent	0	0	0	0	0	0	0	0
1625	29	1	Female	W	W	54	IV	III&IV	186	1	2	2013	2	8	8	AZT-3TC-NVP	1c	NVP	AZT	NoEvent	0	0	0	0	0	0	0	0
1626	35	1	Female	W	W	58	IV	III&IV	199	1	2	2013	2	8	8	AZT-3TC-NVP	1c	NVP	AZT	NoEvent	0	0	0	0	0	0	0	0
1627	20	1	Female	W	W	41	IV	III&IV	180	1	2	2013	2	4	4	AZT-3TC-EFV	1d	EFV	AZT	NoEvent	0	0	0	0	0	0	0	0
1628	23	1	Female	W	W	57	IV	III&IV	114	1	2	2013	2	3	3	TDF+3TC+NVP	1e	NVP	TDF	NoEvent	0	0	0	0	0	0	0	0
1629	40	2	Male	W	W	44	IV	III&IV	159	1	2	2013	2	7	7	TDF+3TC+EFV	1f	EFV	TDF	NoEvent	0	0	0	0	0	0	0	0
1630	35	1	Male	W	W	65	IV	III&IV	164	1	2	2013	2	8	8	TDF+3TC+EFV	1f	EFV	TDF	NoEvent	0	0	0	0	0	0	0	0
1631	26	1	Female	W	W	52	IV	III&IV	174	1	2	2013	2	6	6	TDF+3TC+EFV	1f	EFV	TDF	NoEvent	0	0	0	0	0	0	0	0
1632	25	1	Female	W	W	40	IV	III&IV	194	1	2	2013	2	6	6	TDF+3TC+EFV	1f	EFV	TDF	NoEvent	0	0	0	0	0	0	0	0
1633	50	2	Female	A	A&B	58	II	I&II	210	2	3	2009	1	58	58	AZT-3TC-NVP	1c	NVP	AZT	NoEvent	0	0	0	0	0	0	0	0
1634	34	1	Male	A	A&B	45	II	I&II	206	2	3	2010	2	41	41	TDF+3TC+EFV	1f	EFV	TDF	NoEvent	0	0	0	0	0	0	0	0
1635	28	1	Male	A	A&B	50	II	I&II	220	2	3	2013	2	7	7	TDF+3TC+EFV	1f	EFV	TDF	NoEvent	0	0	0	0	0	0	0	0
1636	48	2	Male	A	A&B	56	II	I&II	316	2	3	2013	2	9	9	TDF+3TC+EFV	1f	EFV	TDF	NoEvent	0	0	0	0	0	0	0	0
1637	29	1	Female	A	A&B	45	III	III&IV	225	2	3	2009	1	50	50	AZT-3TC-NVP	1c	NVP	AZT	NoEvent	0	0	0	0	0	0	0	0
1638	35	1	Female	A	A&B	39	III	III&IV	205	2	3	2009	1	55	55	TDF+3TC+NVP	1e	NVP	TDF	NoEvent	0	0	0	0	0	0	0	0
1639	35	1	Male	A	A&B		III	III&IV	668	2	3	2010	2	40	40	TDF+3TC+EFV	1f	EFV	TDF	NoEvent	0	0	0	0	0	0	0	0
1640	28	1	Male	A	A&B		III	III&IV	245	2	3	2011	2	32	32	TDF+3TC+EFV	1f	EFV	TDF	NoEvent	0	0	0	0	0	0	0	0
1641	36	1	Male	A	A&B	53	III	III&IV	364	2	3	2012	2	19	19	TDF+3TC+EFV	1f	EFV	TDF	NoEvent	0	0	0	0	0	0	0	0
1642	70	2	Female	A	A&B	36	III	III&IV	217	2	3	2013	2	8	8	TDF+3TC+EFV	1f	EFV	TDF	NoEvent	0	0	0	0	0	0	0	0
1643	45	2	Female	A	A&B	38	IV	III&IV	218	2	3	2013	2	1	1	TDF+3TC+EFV	1f	EFV	TDF	NoEvent	0	0	0	0	0	0	0	0
1644	38	1	Female	A	A&B	29	IV	III&IV	529	2	3	2013	2	2	2	TDF+3TC+EFV	1f	EFV	TDF	NoEvent	0	0	0	0	0	0	0	0
1645	28	1	Female	B	A&B	46	III	III&IV	285	2	3	2013	2	3	3	TDF+3TC+EFV	1f	EFV	TDF	NoEvent	0	0	0	0	0	0	0	0
1646	33	1	Female	B	A&B		IV	III&IV	287	2	3	2010	2	36	36	TDF+3TC+EFV	1f	EFV	TDF	NoEvent	0	0	0	0	0	0	0	0
1647	52	2	Female	W	W	43	I	I&II	204	2	3	2009	1	51	51	AZT-3TC-NVP	1c	NVP	AZT	NoEvent	0	0	0	0	0	0	0	0
1648	41	2	Male	W	W	72	I	I&II	204	2	3	2009	1	53	53	AZT-3TC-NVP	1c	NVP	AZT	NoEvent	0	0	0	0	0	0	0	0
1649	28	1	Female	W	W	46	I	I&II	221	2	3	2009	1	53	53	AZT-3TC-NVP	1c	NVP	AZT	NoEvent	0	0	0	0	0	0	0	0
1650	27	1	Female	W	W	62	I	I&II	222	2	3	2009	1	50	50	AZT-3TC-NVP	1c	NVP	AZT	NoEvent	0	0	0	0	0	0	0	0
1651	50	2	Female	W	W	50	I	I&II	238	2	3	2009	1	58	58	AZT-3TC-NVP	1c	NVP	AZT	NoEvent	0	0	0	0	0	0	0	0
1652	19	1	Female	W	W	53	I	I&II	271	2	3	2009	1	57	57	AZT-3TC-NVP	1c	NVP	AZT	NoEvent	0	0	0	0	0	0	0	0
1653	24	1	Female	W	W	45	I	I&II	207	2	3	2009	1	51	51	TDF+3TC+NVP	1e	NVP	TDF	NoEvent	0	0	0	0	0	0	0	0
1654	53	2	Female	W	W	47	I	I&II	226	2	3	2009	1	53	53	TDF+3TC+NVP	1e	NVP	TDF	NoEvent	0	0	0	0	0	0	0	0
1655	60	2	Female	W	W	46	I	I&II	241	2	3	2009	1	51	19	TDF+3TC+NVP	1e	NVP	TDF	NoEvent	0	0	0	0	0	0	0	0
1656	39	1	Male	W	W	59	I	I&II	320	2	3	2009	1	54	24	TDF+3TC+NVP	1e	NVP	TDF	NoEvent	0	0	0	0	0	0	0	0
1657	45	2	Male	W	W	58	I	I&II	200	2	3	2009	1	54	54	TDF+3TC+EFV	1f	EFV	TDF	NoEvent	0	0	0	0	0	0	0	0
1658	47	2	Female	W	W	49	I	I&II	203	2	3	2009	1	59	39	TDF+3TC+EFV	1f	EFV	TDF	NoEvent	0	0	0	0	0	0	0	0
1659	20	1	Female	W	W	35	I	I&II	259	2	3	2009	1	49	49	TDF+3TC+EFV	1f	EFV	TDF	NoEvent	0	0	0	0	0	0	0	0
1660	26	1	Female	W	W		I	I&II	200	2	3	2010	2	37	37	AZT-3TC-NVP	1c	NVP	AZT	NoEvent	0	0	0	0	0	0	0	0
1661	25	1	Female	W	W		I	I&II	204	2	3	2010	2	37	37	AZT-3TC-NVP	1c	NVP	AZT	NoEvent	0	0	0	0	0	0	0	0
1662	33	1	Female	W	W		I	I&II	206	2	3	2010	2	37	37	AZT-3TC-NVP	1c	NVP	AZT	NoEvent	0	0	0	0	0	0	0	0
1663	28	1	Female	W	W	50	I	I&II	233	2	3	2010	2	45	45	AZT-3TC-NVP	1c	NVP	AZT	NoEvent	0	0	0	0	0	0	0	0
1664	23	1	Female	W	W		I	I&II	249	2	3	2010	2	36	14	AZT-3TC-NVP	1c	NVP	AZT	NoEvent	0	0	0	0	0	0	0	0
1665	47	2	Male	W	W	56	I	I&II	266	2	3	2010	2	37	37	AZT-3TC-NVP	1c	NVP	AZT	NoEvent	0	0	0	0	0	0	0	0
1666	30	1	Female	W	W	77	I	I&II	300	2	3	2010	2	44	44	AZT-3TC-NVP	1c	NVP	AZT	NoEvent	0	0	0	0	0	0	0	0
1667	20	1	Female	W	W	50	I	I&II	330	2	3	2010	2	44	44	AZT-3TC-NVP	1c	NVP	AZT	NoEvent	0	0	0	0	0	0	0	0
1668	24	1	Female	W	W		I	I&II	335	2	3	2010	2	37	37	AZT-3TC-NVP	1c	NVP	AZT	NoEvent	0	0	0	0	0	0	0	0
1669	25	1	Female	W	W	49	I	I&II	422	2	3	2010	2	44	38	AZT-3TC-NVP	1c	NVP	AZT	NoEvent	0	0	0	0	0	0	0	0
1670	25	1	Female	W	W	50	I	I&II	272	2	3	2010	2	44	44	AZT-3TC-EFV	1d	EFV	AZT	NoEvent	0	0	0	0	0	0	0	0
1671	31	1	Male	W	W		I	I&II	293	2	3	2010	2	45	3	AZT-3TC-EFV	1d	EFV	AZT	NoEvent	0	0	0	0	0	0	0	0
1672	34	1	Male	W	W	55	I	I&II	249	2	3	2010	2	40	40	TDF+3TC+EFV	1f	EFV	TDF	NoEvent	0	0	0	0	0	0	0	0
1673	25	1	Female	W	W	55	I	I&II	268	2	3	2010	2	43	43	TDF+3TC+EFV	1f	EFV	TDF	NoEvent	0	0	0	0	0	0	0	0
1674	25	1	Female	W	W	48	I	I&II	269	2	3	2010	2	44	44	TDF+3TC+EFV	1f	EFV	TDF	NoEvent	0	0	0	0	0	0	0	0
1675	21	1	Female	W	W		I	I&II	498	2	3	2010	2	39	39	TDF+3TC+EFV	1f	EFV	TDF	NoEvent	0	0	0	0	0	0	0	0
1676	45	2	Female	W	W	35	I	I&II	558	2	3	2010	2	40	40	TDF+3TC+EFV	1f	EFV	TDF	NoEvent	0	0	0	0	0	0	0	0
1677	30	1	Female	W	W		I	I&II	205	2	3	2011	2	36	36	AZT-3TC-NVP	1c	NVP	AZT	NoEvent	0	0	0	0	0	0	0	0
1678	26	1	Male	W	W	67	I	I&II	212	2	3	2011	2	31	24	AZT-3TC-NVP	1c	NVP	AZT	NoEvent	0	0	0	0	0	0	0	0
1679	30	1	Female	W	W		I	I&II	215	2	3	2011	2	33	33	AZT-3TC-NVP	1c	NVP	AZT	NoEvent	0	0	0	0	0	0	0	0
1680	23	1	Female	W	W	50	I	I&II	216	2	3	2011	2	26	26	AZT-3TC-NVP	1c	NVP	AZT	NoEvent	0	0	0	0	0	0	0	0
1681	38	1	Male	W	W		I	I&II	222	2	3	2011	2	34	34	AZT-3TC-NVP	1c	NVP	AZT	NoEvent	0	0	0	0	0	0	0	0
1682	22	1	Female	W	W		I	I&II	226	2	3	2011	2	29	29	AZT-3TC-NVP	1c	NVP	AZT	NoEvent	0	0	0	0	0	0	0	0
1683	40	2	Male	W	W		I	I&II	229	2	3	2011	2	31	31	AZT-3TC-NVP	1c	NVP	AZT	NoEvent	0	0	0	0	0	0	0	0
1684	28	1	Female	W	W	63	I	I&II	244	2	3	2011	2	29	29	AZT-3TC-NVP	1c	NVP	AZT	NoEvent	0	0	0	0	0	0	0	0
1685	18	1	Female	W	W	46	I	I&II	249	2	3	2011	2	28	28	AZT-3TC-NVP	1c	NVP	AZT	NoEvent	0	0	0	0	0	0	0	0
1686	30	1	Female	W	W		I	I&II	265	2	3	2011	2	31	31	AZT-3TC-NVP	1c	NVP	AZT	NoEvent	0	0	0	0	0	0	0	0
1687	26	1	Female	W	W	58	I	I&II	268	2	3	2011	2	24	24	AZT-3TC-NVP	1c	NVP	AZT	NoEvent	0	0	0	0	0	0	0	0
1688	28	1	Female	W	W		I	I&II	286	2	3	2011	2	31	31	AZT-3TC-NVP	1c	NVP	AZT	NoEvent	0	0	0	0	0	0	0	0
1689	23	1	Female	W	W		I	I&II	292	2	3	2011	2	31	31	AZT-3TC-NVP	1c	NVP	AZT	NoEvent	0	0	0	0	0	0	0	0
1690	27	1	Female	W	W		I	I&II	323	2	3	2011	2	31	31	AZT-3TC-NVP	1c	NVP	AZT	NoEvent	0	0	0	0	0	0	0	0
1691	28	1	Female	W	W	55	I	I&II	336	2	3	2011	2	25	25	AZT-3TC-NVP	1c	NVP	AZT	NoEvent	0	0	0	0	0	0	0	0
1692	22	1	Female	W	W		I	I&II	410	2	3	2011	2	36	31	AZT-3TC-NVP	1c	NVP	AZT	NoEvent	0	0	0	0	0	0	0	0
1693	28	1	Male	W	W	55	I	I&II	572	2	3	2011	2	26	14	AZT-3TC-NVP	1c	NVP	AZT	NoEvent	0	0	0	0	0	0	0	0
1694	23	1	Female	W	W	56	I	I&II	232	2	3	2011	2	27	27	TDF+3TC+NVP	1e	NVP	TDF	NoEvent	0	0	0	0	0	0	0	0
1695	38	1	Female	W	W		I	I&II	250	2	3	2011	2	26	26	TDF+3TC+NVP	1e	NVP	TDF	NoEvent	0	0	0	0	0	0	0	0
1696	30	1	Female	W	W	58	I	I&II	355	2	3	2011	2	25	25	TDF+3TC+NVP	1e	NVP	TDF	NoEvent	0	0	0	0	0	0	0	0
1697	31	1	Female	W	W	48	I	I&II	538	2	3	2011	2	33	33	TDF+3TC+NVP	1e	NVP	TDF	NoEvent	0	0	0	0	0	0	0	0
1698	42	2	Male	W	W		I	I&II	221	2	3	2011	2	30	30	TDF+3TC+EFV	1f	EFV	TDF	NoEvent	0	0	0	0	0	0	0	0
1699	36	1	Female	W	W	45	I	I&II	247	2	3	2011	2	24	24	TDF+3TC+EFV	1f	EFV	TDF	NoEvent	0	0	0	0	0	0	0	0
1700	25	1	Female	W	W	67	I	I&II	282	2	3	2011	2	24	24	TDF+3TC+EFV	1f	EFV	TDF	NoEvent	0	0	0	0	0	0	0	0
1701	35	1	Female	W	W	59.5	I	I&II	205	2	3	2012	2	16	16	AZT-3TC-NVP	1c	NVP	AZT	NoEvent	0	0	0	0	0	0	0	0
1702	60	2	Male	W	W	55	I	I&II	212	2	3	2012	2	19	19	AZT-3TC-NVP	1c	NVP	AZT	NoEvent	0	0	0	0	0	0	0	0
1703	20	1	Female	W	W		I	I&II	214	2	3	2012	2	19	19	AZT-3TC-NVP	1c	NVP	AZT	NoEvent	0	0	0	0	0	0	0	0
1704	28	1	Male	W	W	61	I	I&II	216	2	3	2012	2	22	22	AZT-3TC-NVP	1c	NVP	AZT	NoEvent	0	0	0	0	0	0	0	0
1705	36	1	Female	W	W		I	I&II	235	2	3	2012	2	15	15	AZT-3TC-NVP	1c	NVP	AZT	NoEvent	0	0	0	0	0	0	0	0
1706	25	1	Female	W	W	60	I	I&II	237	2	3	2012	2	23	23	AZT-3TC-NVP	1c	NVP	AZT	NoEvent	0	0	0	0	0	0	0	0
1707	25	1	Female	W	W		I	I&II	240	2	3	2012	2	18	8	AZT-3TC-NVP	1c	NVP	AZT	NoEvent	0	0	0	0	0	0	0	0
1708	32	1	Male	W	W	48	I	I&II	249	2	3	2012	2	14	14	AZT-3TC-NVP	1c	NVP	AZT	NoEvent	0	0	0	0	0	0	0	0
1709	17	1	Female	W	W		I	I&II	251	2	3	2012	2	13	13	AZT-3TC-NVP	1c	NVP	AZT	NoEvent	0	0	0	0	0	0	0	0
1710	22	1	Female	W	W		I	I&II	254	2	3	2012	2	13	13	AZT-3TC-NVP	1c	NVP	AZT	NoEvent	0	0	0	0	0	0	0	0
1711	26	1	Female	W	W	51	I	I&II	254	2	3	2012	2	23	23	AZT-3TC-NVP	1c	NVP	AZT	NoEvent	0	0	0	0	0	0	0	0
1712	32	1	Female	W	W	58	I	I&II	262	2	3	2012	2	21	21	AZT-3TC-NVP	1c	NVP	AZT	NoEvent	0	0	0	0	0	0	0	0
1713	34	1	Female	W	W		I	I&II	284	2	3	2012	2	15	15	AZT-3TC-NVP	1c	NVP	AZT	NoEvent	0	0	0	0	0	0	0	0
1714	21	1	Female	W	W		I	I&II	288	2	3	2012	2	13	13	AZT-3TC-NVP	1c	NVP	AZT	NoEvent	0	0	0	0	0	0	0	0
1715	30	1	Female	W	W		I	I&II	293	2	3	2012	2	16	16	AZT-3TC-NVP	1c	NVP	AZT	NoEvent	0	0	0	0	0	0	0	0
1716	27	1	Female	W	W	35	I	I&II	301	2	3	2012	2	20	20	AZT-3TC-NVP	1c	NVP	AZT	NoEvent	0	0	0	0	0	0	0	0
1717	38	1	Female	W	W	50.5	I	I&II	319	2	3	2012	2	14	14	AZT-3TC-NVP	1c	NVP	AZT	NoEvent	0	0	0	0	0	0	0	0
1718	30	1	Female	W	W	52	I	I&II	323	2	3	2012	2	17	17	AZT-3TC-NVP	1c	NVP	AZT	NoEvent	0	0	0	0	0	0	0	0
1719	25	1	Female	W	W	70	I	I&II	379	2	3	2012	2	21	21	AZT-3TC-NVP	1c	NVP	AZT	NoEvent	0	0	0	0	0	0	0	0
1720	26	1	Female	W	W	56	I	I&II	424	2	3	2012	2	17	17	AZT-3TC-NVP	1c	NVP	AZT	NoEvent	0	0	0	0	0	0	0	0
1721	28	1	Female	W	W	53	I	I&II	494	2	3	2012	2	21	21	AZT-3TC-NVP	1c	NVP	AZT	NoEvent	0	0	0	0	0	0	0	0
1722	24	1	Female	W	W	52	I	I&II	314	2	3	2012	2	15	15	AZT-3TC-EFV	1d	EFV	AZT	NoEvent	0	0	0	0	0	0	0	0
1723	31	1	Female	W	W	64	I	I&II	417	2	3	2012	2	18	15	AZT-3TC-EFV	1d	EFV	AZT	NoEvent	0	0	0	0	0	0	0	0
1724	27	1	Female	W	W	68	I	I&II	295	2	3	2012	2	21	21	TDF+3TC+NVP	1e	NVP	TDF	NoEvent	0	0	0	0	0	0	0	0
1725	40	2	Female	W	W	50	I	I&II	211	2	3	2012	2	18	13	TDF+3TC+EFV	1f	EFV	TDF	NoEvent	0	0	0	0	0	0	0	0
1726	39	1	Male	W	W	56	I	I&II	215	2	3	2012	2	21	21	TDF+3TC+EFV	1f	EFV	TDF	NoEvent	0	0	0	0	0	0	0	0
1727	43	2	Female	W	W	42	I	I&II	202	2	3	2013	2	7	7	AZT-3TC-NVP	1c	NVP	AZT	NoEvent	0	0	0	0	0	0	0	0
1728	60	2	Male	W	W	58	I	I&II	208	2	3	2013	2	3	3	AZT-3TC-NVP	1c	NVP	AZT	NoEvent	0	0	0	0	0	0	0	0
1729	28	1	Female	W	W	51	I	I&II	209	2	3	2013	2	5	5	AZT-3TC-NVP	1c	NVP	AZT	NoEvent	0	0	0	0	0	0	0	0
1730	26	1	Female	W	W	57	I	I&II	214	2	3	2013	2	7	7	AZT-3TC-NVP	1c	NVP	AZT	NoEvent	0	0	0	0	0	0	0	0
1731	26	1	Female	W	W	55	I	I&II	219	2	3	2013	2	3	3	AZT-3TC-NVP	1c	NVP	AZT	NoEvent	0	0	0	0	0	0	0	0
1732	40	2	Female	W	W	47	I	I&II	224	2	3	2013	2	3	3	AZT-3TC-NVP	1c	NVP	AZT	NoEvent	0	0	0	0	0	0	0	0
1733	28	1	Female	W	W		I	I&II	231	2	3	2013	2	8	8	AZT-3TC-NVP	1c	NVP	AZT	NoEvent	0	0	0	0	0	0	0	0
1734	39	1	Female	W	W	60	I	I&II	240	2	3	2013	2	3	3	AZT-3TC-NVP	1c	NVP	AZT	NoEvent	0	0	0	0	0	0	0	0
1735	41	2	Male	W	W	28	I	I&II	240	2	3	2013	2	8	8	AZT-3TC-NVP	1c	NVP	AZT	NoEvent	0	0	0	0	0	0	0	0
1736	29	1	Female	W	W	54	I	I&II	241	2	3	2013	2	7	7	AZT-3TC-NVP	1c	NVP	AZT	NoEvent	0	0	0	0	0	0	0	0
1737	23	1	Female	W	W	69	I	I&II	243	2	3	2013	2	6	6	AZT-3TC-NVP	1c	NVP	AZT	NoEvent	0	0	0	0	0	0	0	0
1738	20	1	Female	W	W	56	I	I&II	244	2	3	2013	2	7	7	AZT-3TC-NVP	1c	NVP	AZT	NoEvent	0	0	0	0	0	0	0	0
1739	25	1	Female	W	W	46	I	I&II	251	2	3	2013	2	6	6	AZT-3TC-NVP	1c	NVP	AZT	NoEvent	0	0	0	0	0	0	0	0
1740	28	1	Female	W	W	40	I	I&II	255	2	3	2013	2	8	8	AZT-3TC-NVP	1c	NVP	AZT	NoEvent	0	0	0	0	0	0	0	0
1741	25	1	Female	W	W	60	I	I&II	257	2	3	2013	2	8	8	AZT-3TC-NVP	1c	NVP	AZT	NoEvent	0	0	0	0	0	0	0	0
1742	31	1	Female	W	W	43	I	I&II	258	2	3	2013	2	8	8	AZT-3TC-NVP	1c	NVP	AZT	NoEvent	0	0	0	0	0	0	0	0
1743	18	1	Female	W	W	45	I	I&II	265	2	3	2013	2	2	2	AZT-3TC-NVP	1c	NVP	AZT	NoEvent	0	0	0	0	0	0	0	0
1744	26	1	Female	W	W	43	I	I&II	265	2	3	2013	2	8	8	AZT-3TC-NVP	1c	NVP	AZT	NoEvent	0	0	0	0	0	0	0	0
1745	45	2	Female	W	W		I	I&II	271	2	3	2013	2	8	8	AZT-3TC-NVP	1c	NVP	AZT	NoEvent	0	0	0	0	0	0	0	0
1746	28	1	Female	W	W		I	I&II	273	2	3	2013	2	8	8	AZT-3TC-NVP	1c	NVP	AZT	NoEvent	0	0	0	0	0	0	0	0
1747	28	1	Female	W	W	60	I	I&II	279	2	3	2013	2	1	1	AZT-3TC-NVP	1c	NVP	AZT	NoEvent	0	0	0	0	0	0	0	0
1748	25	1	Female	W	W	50	I	I&II	284	2	3	2013	2	5	5	AZT-3TC-NVP	1c	NVP	AZT	NoEvent	0	0	0	0	0	0	0	0
1749	26	1	Male	W	W	65	I	I&II	299	2	3	2013	2	7	7	AZT-3TC-NVP	1c	NVP	AZT	NoEvent	0	0	0	0	0	0	0	0
1750	35	1	Female	W	W	76	I	I&II	306	2	3	2013	2	2	2	AZT-3TC-NVP	1c	NVP	AZT	NoEvent	0	0	0	0	0	0	0	0
1751	26	1	Female	W	W	49	I	I&II	316	2	3	2013	2	5	5	AZT-3TC-NVP	1c	NVP	AZT	NoEvent	0	0	0	0	0	0	0	0
1752	40	2	Male	W	W	54	I	I&II	323	2	3	2013	2	1	1	AZT-3TC-NVP	1c	NVP	AZT	NoEvent	0	0	0	0	0	0	0	0
1753	23	1	Female	W	W	60	I	I&II	323	2	3	2013	2	7	7	AZT-3TC-NVP	1c	NVP	AZT	NoEvent	0	0	0	0	0	0	0	0
1754	22	1	Female	W	W	50	I	I&II	328	2	3	2013	2	8	8	AZT-3TC-NVP	1c	NVP	AZT	NoEvent	0	0	0	0	0	0	0	0
1755	30	1	Female	W	W	78	I	I&II	334	2	3	2013	2	11	11	AZT-3TC-NVP	1c	NVP	AZT	NoEvent	0	0	0	0	0	0	0	0
1756	39	1	Female	W	W	51	I	I&II	339	2	3	2013	2	1	1	AZT-3TC-NVP	1c	NVP	AZT	NoEvent	0	0	0	0	0	0	0	0
1757	33	1	Male	W	W	55	I	I&II	342	2	3	2013	2	7	7	AZT-3TC-NVP	1c	NVP	AZT	NoEvent	0	0	0	0	0	0	0	0
1758	28	1	Female	W	W	44	I	I&II	349	2	3	2013	2	4	4	AZT-3TC-NVP	1c	NVP	AZT	NoEvent	0	0	0	0	0	0	0	0
1759	22	1	Female	W	W	45	I	I&II	350	2	3	2013	2	8	8	AZT-3TC-NVP	1c	NVP	AZT	NoEvent	0	0	0	0	0	0	0	0
1760	27	1	Female	W	W	48	I	I&II	242	2	3	2013	2	5	5	AZT-3TC-EFV	1d	EFV	AZT	NoEvent	0	0	0	0	0	0	0	0
1761	18	1	Female	W	W	53	I	I&II	295	2	3	2013	2	2	2	AZT-3TC-EFV	1d	EFV	AZT	NoEvent	0	0	0	0	0	0	0	0
1762	41	2	Male	W	W		I	I&II	298	2	3	2013	2	4	4	AZT-3TC-EFV	1d	EFV	AZT	NoEvent	0	0	0	0	0	0	0	0
1763	28	1	Female	W	W	49	I	I&II	301	2	3	2013	2	7	7	AZT-3TC-EFV	1d	EFV	AZT	NoEvent	0	0	0	0	0	0	0	0
1764	36	1	Male	W	W	70	I	I&II	304	2	3	2013	2	2	2	AZT-3TC-EFV	1d	EFV	AZT	NoEvent	0	0	0	0	0	0	0	0
1765	48	2	Female	W	W	50	I	I&II	376	2	3	2013	2	3	3	AZT-3TC-EFV	1d	EFV	AZT	NoEvent	0	0	0	0	0	0	0	0
1766	27	1	Male	W	W	63	I	I&II	276	2	3	2013	2	3	3	TDF+3TC+NVP	1e	NVP	TDF	NoEvent	0	0	0	0	0	0	0	0
1767	22	1	Male	W	W	61	I	I&II	316	2	3	2013	2	4	1	TDF+3TC+NVP	1e	NVP	TDF	NoEvent	0	0	0	0	0	0	0	0
1768	45	2	Male	W	W	61	I	I&II	324	2	3	2013	2	2	2	TDF+3TC+NVP	1e	NVP	TDF	NoEvent	0	0	0	0	0	0	0	0
1769	32	1	Male	W	W	56	I	I&II	201	2	3	2013	2	3	3	TDF+3TC+EFV	1f	EFV	TDF	NoEvent	0	0	0	0	0	0	0	0
1770	36	1	Female	W	W	67	I	I&II	217	2	3	2013	2	6	6	TDF+3TC+EFV	1f	EFV	TDF	NoEvent	0	0	0	0	0	0	0	0
1771	32	1	Male	W	W	52	I	I&II	222	2	3	2013	2	5	5	TDF+3TC+EFV	1f	EFV	TDF	NoEvent	0	0	0	0	0	0	0	0
1772	30	1	Female	W	W	43	I	I&II	227	2	3	2013	2	5	5	TDF+3TC+EFV	1f	EFV	TDF	NoEvent	0	0	0	0	0	0	0	0
1773	34	1	Male	W	W	57	I	I&II	236	2	3	2013	2	3	3	TDF+3TC+EFV	1f	EFV	TDF	NoEvent	0	0	0	0	0	0	0	0
1774	40	2	Female	W	W	59	I	I&II	238	2	3	2013	2	1	1	TDF+3TC+EFV	1f	EFV	TDF	NoEvent	0	0	0	0	0	0	0	0
1775	25	1	Female	W	W	45	I	I&II	240	2	3	2013	2	5	5	TDF+3TC+EFV	1f	EFV	TDF	NoEvent	0	0	0	0	0	0	0	0
1776	27	1	Female	W	W	47	I	I&II	246	2	3	2013	2	7	7	TDF+3TC+EFV	1f	EFV	TDF	NoEvent	0	0	0	0	0	0	0	0
1777	29	1	Female	W	W	47	I	I&II	248	2	3	2013	2	8	8	TDF+3TC+EFV	1f	EFV	TDF	NoEvent	0	0	0	0	0	0	0	0
1778	24	1	Female	W	W	76	I	I&II	259	2	3	2013	2	7	7	TDF+3TC+EFV	1f	EFV	TDF	NoEvent	0	0	0	0	0	0	0	0
1779	25	1	Female	W	W	53	I	I&II	264	2	3	2013	2	6	6	TDF+3TC+EFV	1f	EFV	TDF	NoEvent	0	0	0	0	0	0	0	0
1780	23	1	Female	W	W	41	I	I&II	268	2	3	2013	2	5	5	TDF+3TC+EFV	1f	EFV	TDF	NoEvent	0	0	0	0	0	0	0	0
1781	29	1	Female	W	W	55	I	I&II	271	2	3	2013	2	3	3	TDF+3TC+EFV	1f	EFV	TDF	NoEvent	0	0	0	0	0	0	0	0
1782	22	1	Male	W	W	50	I	I&II	276	2	3	2013	2	3	3	TDF+3TC+EFV	1f	EFV	TDF	NoEvent	0	0	0	0	0	0	0	0
1783	26	1	Female	W	W	68	I	I&II	306	2	3	2013	2	7	7	TDF+3TC+EFV	1f	EFV	TDF	NoEvent	0	0	0	0	0	0	0	0
1784	32	1	Female	W	W	67	I	I&II	308	2	3	2013	2	1	1	TDF+3TC+EFV	1f	EFV	TDF	NoEvent	0	0	0	0	0	0	0	0
1785	42	2	Female	W	W	45	I	I&II	312	2	3	2013	2	7	7	TDF+3TC+EFV	1f	EFV	TDF	NoEvent	0	0	0	0	0	0	0	0
1786	40	2	Male	W	W	69	I	I&II	313	2	3	2013	2	4	4	TDF+3TC+EFV	1f	EFV	TDF	NoEvent	0	0	0	0	0	0	0	0
1787	28	1	Female	W	W	60	I	I&II	313	2	3	2013	2	7	7	TDF+3TC+EFV	1f	EFV	TDF	NoEvent	0	0	0	0	0	0	0	0
1788	24	1	Female	W	W	64	I	I&II	328	2	3	2013	2	3	3	TDF+3TC+EFV	1f	EFV	TDF	NoEvent	0	0	0	0	0	0	0	0
1789	30	1	Female	W	W	45	I	I&II	329	2	3	2013	2	2	2	TDF+3TC+EFV	1f	EFV	TDF	NoEvent	0	0	0	0	0	0	0	0
1790	27	1	Female	W	W	47	I	I&II	332	2	3	2013	2	4	4	TDF+3TC+EFV	1f	EFV	TDF	NoEvent	0	0	0	0	0	0	0	0
1791	31	1	Female	W	W	58	I	I&II	334	2	3	2013	2	7	7	TDF+3TC+EFV	1f	EFV	TDF	NoEvent	0	0	0	0	0	0	0	0
1792	24	1	Female	W	W	64	I	I&II	340	2	3	2013	2	7	6	TDF+3TC+EFV	1f	EFV	TDF	NoEvent	0	0	0	0	0	0	0	0
1793	47	2	Female	W	W	43	I	I&II	345	2	3	2013	2	3	3	TDF+3TC+EFV	1f	EFV	TDF	NoEvent	0	0	0	0	0	0	0	0
1794	49	2	Male	W	W	71	I	I&II	345	2	3	2013	2	4	4	TDF+3TC+EFV	1f	EFV	TDF	NoEvent	0	0	0	0	0	0	0	0
1795	53	2	Male	W	W	54	I	I&II	360	2	3	2013	2	8	8	TDF+3TC+EFV	1f	EFV	TDF	NoEvent	0	0	0	0	0	0	0	0
1796	50	2	Female	W	W	41	I	I&II	364	2	3	2013	2	7	7	TDF+3TC+EFV	1f	EFV	TDF	NoEvent	0	0	0	0	0	0	0	0
1797	26	1	Female	W	W	44	I	I&II	381	2	3	2013	2	5	5	TDF+3TC+EFV	1f	EFV	TDF	NoEvent	0	0	0	0	0	0	0	0
1798	27	1	Female	W	W	48	I	I&II	412	2	3	2013	2	8	8	TDF+3TC+EFV	1f	EFV	TDF	NoEvent	0	0	0	0	0	0	0	0
1799	26	1	Female	W	W	53	I	I&II	451	2	3	2013	2	0	1	TDF+3TC+EFV	1f	EFV	TDF	NoEvent	0	0	0	0	0	0	0	0
1800	45	2	Male	W	W	48	I	I&II	485	2	3	2013	2	5	5	TDF+3TC+EFV	1f	EFV	TDF	NoEvent	0	0	0	0	0	0	0	0
1801	28	1	Female	W	W	51	I	I&II	586	2	3	2013	2	5	5	TDF+3TC+EFV	1f	EFV	TDF	NoEvent	0	0	0	0	0	0	0	0
1802	28	1	Female	W	W	65	II	I&II	212	2	3	2009	1	57	57	AZT-3TC-NVP	1c	NVP	AZT	NoEvent	0	0	0	0	0	0	0	0
1803	40	2	Female	W	W	75	II	I&II	218	2	3	2009	1	51	51	AZT-3TC-NVP	1c	NVP	AZT	NoEvent	0	0	0	0	0	0	0	0
1804	35	1	Female	W	W	52	II	I&II	242	2	3	2009	1	52	52	AZT-3TC-NVP	1c	NVP	AZT	NoEvent	0	0	0	0	0	0	0	0
1805	26	1	Female	W	W	64	II	I&II	272	2	3	2009	1	58	58	AZT-3TC-NVP	1c	NVP	AZT	NoEvent	0	0	0	0	0	0	0	0
1806	27	1	Female	W	W	58	II	I&II	276	2	3	2009	1	58	58	AZT-3TC-NVP	1c	NVP	AZT	NoEvent	0	0	0	0	0	0	0	0
1807	60	2	Female	W	W	37.8	II	I&II	241	2	3	2009	1	52	50	AZT-3TC-EFV	1d	EFV	AZT	NoEvent	0	0	0	0	0	0	0	0
1808	25	1	Female	W	W	45	II	I&II	298	2	3	2009	1	50	50	TDF+3TC+NVP	1e	NVP	TDF	NoEvent	0	0	0	0	0	0	0	0
1809	35	1	Female	W	W	42	II	I&II	219	2	3	2009	1	54	54	TDF+3TC+EFV	1f	EFV	TDF	NoEvent	0	0	0	0	0	0	0	0
1810	25	1	Female	W	W	45	II	I&II	201	2	3	2010	2	40	40	AZT-3TC-NVP	1c	NVP	AZT	NoEvent	0	0	0	0	0	0	0	0
1811	28	1	Male	W	W		II	I&II	207	2	3	2010	2	41	41	AZT-3TC-NVP	1c	NVP	AZT	NoEvent	0	0	0	0	0	0	0	0
1812	29	1	Male	W	W	42	II	I&II	213	2	3	2010	2	42	42	AZT-3TC-NVP	1c	NVP	AZT	NoEvent	0	0	0	0	0	0	0	0
1813	25	1	Female	W	W	25	II	I&II	220	2	3	2010	2	46	46	AZT-3TC-NVP	1c	NVP	AZT	NoEvent	0	0	0	0	0	0	0	0
1814	20	1	Female	W	W	61	II	I&II	231	2	3	2010	2	38	38	AZT-3TC-NVP	1c	NVP	AZT	NoEvent	0	0	0	0	0	0	0	0
1815	27	1	Female	W	W		II	I&II	240	2	3	2010	2	43	43	AZT-3TC-NVP	1c	NVP	AZT	NoEvent	0	0	0	0	0	0	0	0
1816	35	1	Female	W	W	55	II	I&II	252	2	3	2010	2	46	27	AZT-3TC-NVP	1c	NVP	AZT	NoEvent	0	0	0	0	0	0	0	0
1817	50	2	Female	W	W	42	II	I&II	257	2	3	2010	2	41	13	AZT-3TC-NVP	1c	NVP	AZT	NoEvent	0	0	0	0	0	0	0	0
1818	22	1	Female	W	W	47	II	I&II	273	2	3	2010	2	44	44	AZT-3TC-NVP	1c	NVP	AZT	NoEvent	0	0	0	0	0	0	0	0
1819	35	1	Female	W	W	45	II	I&II	245	2	3	2010	2	40	40	TDF+3TC+NVP	1e	NVP	TDF	NoEvent	0	0	0	0	0	0	0	0
1820	22	1	Female	W	W	44	II	I&II	203	2	3	2011	2	25	25	AZT-3TC-NVP	1c	NVP	AZT	NoEvent	0	0	0	0	0	0	0	0
1821	38	1	Male	W	W		II	I&II	206	2	3	2011	2	30	30	AZT-3TC-NVP	1c	NVP	AZT	NoEvent	0	0	0	0	0	0	0	0
1822	42	2	Male	W	W		II	I&II	207	2	3	2011	2	31	31	AZT-3TC-NVP	1c	NVP	AZT	NoEvent	0	0	0	0	0	0	0	0
1823	30	1	Female	W	W		II	I&II	212	2	3	2011	2	32	32	AZT-3TC-NVP	1c	NVP	AZT	NoEvent	0	0	0	0	0	0	0	0
1824	36	1	Male	W	W		II	I&II	233	2	3	2011	2	36	36	AZT-3TC-NVP	1c	NVP	AZT	NoEvent	0	0	0	0	0	0	0	0
1825	57	2	Male	W	W	76	II	I&II	277	2	3	2011	2	29	29	AZT-3TC-NVP	1c	NVP	AZT	NoEvent	0	0	0	0	0	0	0	0
1826	26	1	Female	W	W	45	II	I&II	681	2	3	2011	2	35	13	AZT-3TC-NVP	1c	NVP	AZT	NoEvent	0	0	0	0	0	0	0	0
1827	36	1	Male	W	W	60	II	I&II	216	2	3	2011	2	29	29	AZT-3TC-EFV	1d	EFV	AZT	NoEvent	0	0	0	0	0	0	0	0
1828	35	1	Female	W	W		II	I&II	221	2	3	2011	2	33	33	TDF+3TC+NVP	1e	NVP	TDF	NoEvent	0	0	0	0	0	0	0	0
1829	42	2	Female	W	W	47	II	I&II	232	2	3	2011	2	25	25	TDF+3TC+NVP	1e	NVP	TDF	NoEvent	0	0	0	0	0	0	0	0
1830	57	2	Male	W	W		II	I&II	212	2	3	2011	2	36	36	TDF+3TC+EFV	1f	EFV	TDF	NoEvent	0	0	0	0	0	0	0	0
1831	35	1	Male	W	W		II	I&II	215	2	3	2011	2	33	30	TDF+3TC+EFV	1f	EFV	TDF	NoEvent	0	0	0	0	0	0	0	0
1832	29	1	Female	W	W		II	I&II	219	2	3	2011	2	31	31	TDF+3TC+EFV	1f	EFV	TDF	NoEvent	0	0	0	0	0	0	0	0
1833	41	2	Female	W	W	43.9	II	I&II	244	2	3	2011	2	33	1	TDF+3TC+EFV	1f	EFV	TDF	NoEvent	0	0	0	0	0	0	0	0
1834	27	1	Male	W	W	63	II	I&II	206	2	3	2012	2	15	15	AZT-3TC-NVP	1c	NVP	AZT	NoEvent	0	0	0	0	0	0	0	0
1835	23	1	Female	W	W	50	II	I&II	213	2	3	2012	2	23	4	AZT-3TC-NVP	1c	NVP	AZT	NoEvent	0	0	0	0	0	0	0	0
1836	36	1	Female	W	W	47	II	I&II	215	2	3	2012	2	18	18	AZT-3TC-NVP	1c	NVP	AZT	NoEvent	0	0	0	0	0	0	0	0
1837	26	1	Female	W	W	53	II	I&II	223	2	3	2012	2	16	16	AZT-3TC-NVP	1c	NVP	AZT	NoEvent	0	0	0	0	0	0	0	0
1838	33	1	Male	W	W	75	II	I&II	227	2	3	2012	2	15	15	AZT-3TC-NVP	1c	NVP	AZT	NoEvent	0	0	0	0	0	0	0	0
1839	38	1	Female	W	W	56	II	I&II	276	2	3	2012	2	13	13	AZT-3TC-NVP	1c	NVP	AZT	NoEvent	0	0	0	0	0	0	0	0
1840	28	1	Male	W	W	45	II	I&II	229	2	3	2012	2	13	13	AZT-3TC-EFV	1d	EFV	AZT	NoEvent	0	0	0	0	0	0	0	0
1841	25	1	Female	W	W		II	I&II	298	2	3	2012	2	23	23	TDF+3TC+NVP	1e	NVP	TDF	NoEvent	0	0	0	0	0	0	0	0
1842	27	1	Female	W	W	60	II	I&II	238	2	3	2012	2	16	15	TDF+3TC+EFV	1f	EFV	TDF	NoEvent	0	0	0	0	0	0	0	0
1843	31	1	Female	W	W	49.5	II	I&II	248	2	3	2012	2	14	10	TDF+3TC+EFV	1f	EFV	TDF	NoEvent	0	0	0	0	0	0	0	0
1844	30	1	Male	W	W	60	II	I&II	200	2	3	2013	2	9	9	AZT-3TC-NVP	1c	NVP	AZT	NoEvent	0	0	0	0	0	0	0	0
1845	27	1	Female	W	W	77	II	I&II	215	2	3	2013	2	5	5	AZT-3TC-NVP	1c	NVP	AZT	NoEvent	0	0	0	0	0	0	0	0
1846	25	1	Male	W	W	56	II	I&II	224	2	3	2013	2	3	3	AZT-3TC-NVP	1c	NVP	AZT	NoEvent	0	0	0	0	0	0	0	0
1847	27	1	Female	W	W	46	II	I&II	237	2	3	2013	2	7	7	AZT-3TC-NVP	1c	NVP	AZT	NoEvent	0	0	0	0	0	0	0	0
1848	35	1	Male	W	W	66	II	I&II	250	2	3	2013	2	2	2	AZT-3TC-NVP	1c	NVP	AZT	NoEvent	0	0	0	0	0	0	0	0
1849	24	1	Female	W	W	41	II	I&II	250	2	3	2013	2	8	8	AZT-3TC-NVP	1c	NVP	AZT	NoEvent	0	0	0	0	0	0	0	0
1850	35	1	Female	W	W	50	II	I&II	257	2	3	2013	2	7	7	AZT-3TC-NVP	1c	NVP	AZT	NoEvent	0	0	0	0	0	0	0	0
1851	48	2	Male	W	W	50	II	I&II	264	2	3	2013	2	1	1	AZT-3TC-NVP	1c	NVP	AZT	NoEvent	0	0	0	0	0	0	0	0
1852	30	1	Male	W	W	57	II	I&II	265	2	3	2013	2	7	7	AZT-3TC-NVP	1c	NVP	AZT	NoEvent	0	0	0	0	0	0	0	0
1853	20	1	Female	W	W	61	II	I&II	281	2	3	2013	2	4	1	AZT-3TC-NVP	1c	NVP	AZT	NoEvent	0	0	0	0	0	0	0	0
1854	25	1	Female	W	W	46	II	I&II	308	2	3	2013	2	9	9	AZT-3TC-NVP	1c	NVP	AZT	NoEvent	0	0	0	0	0	0	0	0
1855	35	1	Female	W	W	48	II	I&II	310	2	3	2013	2	4	4	AZT-3TC-NVP	1c	NVP	AZT	NoEvent	0	0	0	0	0	0	0	0
1856	20	1	Female	W	W	37	II	I&II	312	2	3	2013	2	6	6	AZT-3TC-NVP	1c	NVP	AZT	NoEvent	0	0	0	0	0	0	0	0
1857	19	1	Female	W	W	80	II	I&II	395	2	3	2013	2	6	6	AZT-3TC-NVP	1c	NVP	AZT	NoEvent	0	0	0	0	0	0	0	0
1858	25	1	Female	W	W	43	II	I&II	405	2	3	2013	2	5	5	AZT-3TC-NVP	1c	NVP	AZT	NoEvent	0	0	0	0	0	0	0	0
1859	35	1	Female	W	W	70	II	I&II	312	2	3	2013	2	4	4	AZT-3TC-EFV	1d	EFV	AZT	NoEvent	0	0	0	0	0	0	0	0
1860	39	1	Male	W	W	47	II	I&II	217	2	3	2013	2	3	3	TDF+3TC+NVP	1e	NVP	TDF	NoEvent	0	0	0	0	0	0	0	0
1861	23	1	Female	W	W	56	II	I&II	288	2	3	2013	2	11	11	TDF+3TC+NVP	1e	NVP	TDF	NoEvent	0	0	0	0	0	0	0	0
1862	25	1	Female	W	W	46	II	I&II	513	2	3	2013	2	7	2	TDF+3TC+NVP	1e	NVP	TDF	NoEvent	0	0	0	0	0	0	0	0
1863	45	2	Female	W	W	76	II	I&II	240	2	3	2013	2	7	7	TDF+3TC+EFV	1f	EFV	TDF	NoEvent	0	0	0	0	0	0	0	0
1864	20	1	Female	W	W		II	I&II	244	2	3	2013	2	8	8	TDF+3TC+EFV	1f	EFV	TDF	NoEvent	0	0	0	0	0	0	0	0
1865	30	1	Female	W	W	44	II	I&II	265	2	3	2013	2	8	8	TDF+3TC+EFV	1f	EFV	TDF	NoEvent	0	0	0	0	0	0	0	0
1866	34	1	Male	W	W	61	II	I&II	274	2	3	2013	2	7	7	TDF+3TC+EFV	1f	EFV	TDF	NoEvent	0	0	0	0	0	0	0	0
1867	35	1	Male	W	W	54	II	I&II	301	2	3	2013	2	7	7	TDF+3TC+EFV	1f	EFV	TDF	NoEvent	0	0	0	0	0	0	0	0
1868	28	1	Female	W	W		II	I&II	303	2	3	2013	2	8	8	TDF+3TC+EFV	1f	EFV	TDF	NoEvent	0	0	0	0	0	0	0	0
1869	45	2	Male	W	W	95	II	I&II	312	2	3	2013	2	2	2	TDF+3TC+EFV	1f	EFV	TDF	NoEvent	0	0	0	0	0	0	0	0
1870	31	1	Female	W	W	58	II	I&II	316	2	3	2013	2	7	7	TDF+3TC+EFV	1f	EFV	TDF	NoEvent	0	0	0	0	0	0	0	0
1871	35	1	Female	W	W	47	II	I&II	318	2	3	2013	2	7	7	TDF+3TC+EFV	1f	EFV	TDF	NoEvent	0	0	0	0	0	0	0	0
1872	43	2	Male	W	W		II	I&II	325	2	3	2013	2	8	8	TDF+3TC+EFV	1f	EFV	TDF	NoEvent	0	0	0	0	0	0	0	0
1873	28	1	Female	W	W	65	II	I&II	327	2	3	2013	2	4	4	TDF+3TC+EFV	1f	EFV	TDF	NoEvent	0	0	0	0	0	0	0	0
1874	40	2	Female	W	W	51	II	I&II	328	2	3	2013	2	2	2	TDF+3TC+EFV	1f	EFV	TDF	NoEvent	0	0	0	0	0	0	0	0
1875	48	2	Female	W	W	44	II	I&II	334	2	3	2013	2	5	5	TDF+3TC+EFV	1f	EFV	TDF	NoEvent	0	0	0	0	0	0	0	0
1876	21	1	Female	W	W	52	II	I&II	336	2	3	2013	2	8	8	TDF+3TC+EFV	1f	EFV	TDF	NoEvent	0	0	0	0	0	0	0	0
1877	33	1	Male	W	W	62	II	I&II	362	2	3	2013	2	3	3	TDF+3TC+EFV	1f	EFV	TDF	NoEvent	0	0	0	0	0	0	0	0
1878	40	2	Male	W	W	56	II	I&II	376	2	3	2013	2	1	1	TDF+3TC+EFV	1f	EFV	TDF	NoEvent	0	0	0	0	0	0	0	0
1879	52	2	Female	W	W		II	I&II	399	2	3	2013	2	2	2	TDF+3TC+EFV	1f	EFV	TDF	NoEvent	0	0	0	0	0	0	0	0
1880	37	1	Male	W	W	58	III	III&IV	205	2	3	2009	1	53	53	AZT-3TC-NVP	1c	NVP	AZT	NoEvent	0	0	0	0	0	0	0	0
1881	26	1	Female	W	W	61	III	III&IV	209	2	3	2009	1	48	48	AZT-3TC-NVP	1c	NVP	AZT	NoEvent	0	0	0	0	0	0	0	0
1882	30	1	Female	W	W	55	III	III&IV	209	2	3	2009	1	55	55	AZT-3TC-NVP	1c	NVP	AZT	NoEvent	0	0	0	0	0	0	0	0
1883	40	2	Male	W	W	57	III	III&IV	210	2	3	2009	1	56	52	AZT-3TC-NVP	1c	NVP	AZT	NoEvent	0	0	0	0	0	0	0	0
1884	30	1	Female	W	W	55	III	III&IV	218	2	3	2009	1	50	50	AZT-3TC-NVP	1c	NVP	AZT	NoEvent	0	0	0	0	0	0	0	0
1885	62	2	Male	W	W	48	III	III&IV	225	2	3	2009	1	55	55	AZT-3TC-NVP	1c	NVP	AZT	NoEvent	0	0	0	0	0	0	0	0
1886	30	1	Female	W	W	53	III	III&IV	232	2	3	2009	1	51	51	AZT-3TC-NVP	1c	NVP	AZT	NoEvent	0	0	0	0	0	0	0	0
1887	40	2	Male	W	W	80	III	III&IV	250	2	3	2009	1	61	61	AZT-3TC-NVP	1c	NVP	AZT	NoEvent	0	0	0	0	0	0	0	0
1888	25	1	Female	W	W	57	III	III&IV	256	2	3	2009	1	59	59	AZT-3TC-NVP	1c	NVP	AZT	NoEvent	0	0	0	0	0	0	0	0
1889	45	2	Male	W	W	55	III	III&IV	289	2	3	2009	1	55	55	AZT-3TC-NVP	1c	NVP	AZT	NoEvent	0	0	0	0	0	0	0	0
1890	32	1	Female	W	W	53	III	III&IV	430	2	3	2009	1	56	2	AZT-3TC-NVP	1c	NVP	AZT	NoEvent	0	0	0	0	0	0	0	0
1891	35	1	Female	W	W	42	III	III&IV	490	2	3	2009	1	56	14	AZT-3TC-NVP	1c	NVP	AZT	NoEvent	0	0	0	0	0	0	0	0
1892	30	1	Male	W	W	45	III	III&IV	229	2	3	2009	1	55	50	AZT-3TC-EFV	1d	EFV	AZT	NoEvent	0	0	0	0	0	0	0	0
1893	47	2	Male	W	W	41	III	III&IV	250	2	3	2009	1	57	57	AZT-3TC-EFV	1d	EFV	AZT	NoEvent	0	0	0	0	0	0	0	0
1894	30	1	Male	W	W	53	III	III&IV	313	2	3	2009	1	55	55	AZT-3TC-EFV	1d	EFV	AZT	NoEvent	0	0	0	0	0	0	0	0
1895	55	2	Female	W	W	55	III	III&IV	349	2	3	2009	1	53	1	AZT-3TC-EFV	1d	EFV	AZT	NoEvent	0	0	0	0	0	0	0	0
1896	30	1	Female	W	W	60	III	III&IV	202	2	3	2009	1	52	52	TDF+3TC+NVP	1e	NVP	TDF	NoEvent	0	0	0	0	0	0	0	0
1897	30	1	Female	W	W	56	III	III&IV	274	2	3	2009	1	57	57	TDF+3TC+NVP	1e	NVP	TDF	NoEvent	0	0	0	0	0	0	0	0
1898	30	1	Male	W	W	55	III	III&IV	292	2	3	2009	1	58	58	TDF+3TC+NVP	1e	NVP	TDF	NoEvent	0	0	0	0	0	0	0	0
1899	24	1	Female	W	W	45	III	III&IV	320	2	3	2009	1	54	54	TDF+3TC+NVP	1e	NVP	TDF	NoEvent	0	0	0	0	0	0	0	0
1900	42	2	Male	W	W		III	III&IV	342	2	3	2009	1	53	53	TDF+3TC+NVP	1e	NVP	TDF	NoEvent	0	0	0	0	0	0	0	0
1901	40	2	Female	W	W	40	III	III&IV	212	2	3	2009	1	59	59	TDF+3TC+EFV	1f	EFV	TDF	NoEvent	0	0	0	0	0	0	0	0
1902	35	1	Female	W	W		III	III&IV	231	2	3	2009	1	55	55	TDF+3TC+EFV	1f	EFV	TDF	NoEvent	0	0	0	0	0	0	0	0
1903	40	2	Female	W	W	55	III	III&IV	252	2	3	2009	1	60	60	TDF+3TC+EFV	1f	EFV	TDF	NoEvent	0	0	0	0	0	0	0	0
1904	35	1	Female	W	W	50	III	III&IV	253	2	3	2009	1	53	53	TDF+3TC+EFV	1f	EFV	TDF	NoEvent	0	0	0	0	0	0	0	0
1905	39	1	Female	W	W		III	III&IV	265	2	3	2009	1	56	56	TDF+3TC+EFV	1f	EFV	TDF	NoEvent	0	0	0	0	0	0	0	0
1906	26	1	Female	W	W		III	III&IV	274	2	3	2009	1	53	37	TDF+3TC+EFV	1f	EFV	TDF	NoEvent	0	0	0	0	0	0	0	0
1907	35	1	Male	W	W	44	III	III&IV	278	2	3	2009	1	53	53	TDF+3TC+EFV	1f	EFV	TDF	NoEvent	0	0	0	0	0	0	0	0
1908	45	2	Male	W	W		III	III&IV	472	2	3	2009	1	50	12	TDF+3TC+EFV	1f	EFV	TDF	NoEvent	0	0	0	0	0	0	0	0
1909	27	1	Female	W	W	53	III	III&IV	201	2	3	2010	2	48	48	AZT-3TC-NVP	1c	NVP	AZT	NoEvent	0	0	0	0	0	0	0	0
1910	52	2	Male	W	W		III	III&IV	202	2	3	2010	2	36	36	AZT-3TC-NVP	1c	NVP	AZT	NoEvent	0	0	0	0	0	0	0	0
1911	32	1	Female	W	W		III	III&IV	217	2	3	2010	2	38	38	AZT-3TC-NVP	1c	NVP	AZT	NoEvent	0	0	0	0	0	0	0	0
1912	38	1	Male	W	W	57	III	III&IV	220	2	3	2010	2	47	47	AZT-3TC-NVP	1c	NVP	AZT	NoEvent	0	0	0	0	0	0	0	0
1913	25	1	Male	W	W		III	III&IV	226	2	3	2010	2	39	39	AZT-3TC-NVP	1c	NVP	AZT	NoEvent	0	0	0	0	0	0	0	0
1914	38	1	Male	W	W	45	III	III&IV	232	2	3	2010	2	45	45	AZT-3TC-NVP	1c	NVP	AZT	NoEvent	0	0	0	0	0	0	0	0
1915	20	1	Female	W	W	45	III	III&IV	234	2	3	2010	2	45	45	AZT-3TC-NVP	1c	NVP	AZT	NoEvent	0	0	0	0	0	0	0	0
1916	27	1	Female	W	W	54	III	III&IV	237	2	3	2010	2	43	43	AZT-3TC-NVP	1c	NVP	AZT	NoEvent	0	0	0	0	0	0	0	0
1917	45	2	Female	W	W	61	III	III&IV	241	2	3	2010	2	45	45	AZT-3TC-NVP	1c	NVP	AZT	NoEvent	0	0	0	0	0	0	0	0
1918	27	1	Female	W	W	45	III	III&IV	251	2	3	2010	2	39	5	AZT-3TC-NVP	1c	NVP	AZT	NoEvent	0	0	0	0	0	0	0	0
1919	38	1	Female	W	W	67	III	III&IV	271	2	3	2010	2	39	39	AZT-3TC-NVP	1c	NVP	AZT	NoEvent	0	0	0	0	0	0	0	0
1920	28	1	Female	W	W	59	III	III&IV	279	2	3	2010	2	48	48	AZT-3TC-NVP	1c	NVP	AZT	NoEvent	0	0	0	0	0	0	0	0
1921	22	1	Female	W	W		III	III&IV	296	2	3	2010	2	45	45	AZT-3TC-NVP	1c	NVP	AZT	NoEvent	0	0	0	0	0	0	0	0
1922	36	1	Female	W	W	64	III	III&IV	306	2	3	2010	2	43	43	AZT-3TC-NVP	1c	NVP	AZT	NoEvent	0	0	0	0	0	0	0	0
1923	40	2	Female	W	W	45	III	III&IV	209	2	3	2010	2	42	42	AZT-3TC-EFV	1d	EFV	AZT	NoEvent	0	0	0	0	0	0	0	0
1924	33	1	Female	W	W	70	III	III&IV	222	2	3	2010	2	45	45	AZT-3TC-EFV	1d	EFV	AZT	NoEvent	0	0	0	0	0	0	0	0
1925	32	1	Female	W	W	51	III	III&IV	241	2	3	2010	2	44	44	AZT-3TC-EFV	1d	EFV	AZT	NoEvent	0	0	0	0	0	0	0	0
1926	56	2	Male	W	W	79	III	III&IV	249	2	3	2010	2	37	37	AZT-3TC-EFV	1d	EFV	AZT	NoEvent	0	0	0	0	0	0	0	0
1927	31	1	Female	W	W	45	III	III&IV	255	2	3	2010	2	44	44	AZT-3TC-EFV	1d	EFV	AZT	NoEvent	0	0	0	0	0	0	0	0
1928	40	2	Male	W	W	55	III	III&IV	280	2	3	2010	2	47	47	AZT-3TC-EFV	1d	EFV	AZT	NoEvent	0	0	0	0	0	0	0	0
1929	35	1	Male	W	W		III	III&IV	285	2	3	2010	2	38	38	AZT-3TC-EFV	1d	EFV	AZT	NoEvent	0	0	0	0	0	0	0	0
1930	45	2	Female	W	W	48	III	III&IV	301	2	3	2010	2	44	44	AZT-3TC-EFV	1d	EFV	AZT	NoEvent	0	0	0	0	0	0	0	0
1931	37	1	Female	W	W	58	III	III&IV	341	2	3	2010	2	47	47	AZT-3TC-EFV	1d	EFV	AZT	NoEvent	0	0	0	0	0	0	0	0
1932	32	1	Male	W	W	49	III	III&IV	388	2	3	2010	2	49	45	TDF+3TC+NVP	1e	NVP	TDF	NoEvent	0	0	0	0	0	0	0	0
1933	28	1	Female	W	W	51	III	III&IV	223	2	3	2010	2	45	45	TDF+3TC+EFV	1f	EFV	TDF	NoEvent	0	0	0	0	0	0	0	0
1934	28	1	Female	W	W	41	III	III&IV	225	2	3	2010	2	43	43	TDF+3TC+EFV	1a	NVP	d4t	NoEvent	0	0	0	0	0	0	0	0
1935	20	1	Female	W	W	45	III	III&IV	232	2	3	2010	2	40	40	TDF+3TC+EFV	1f	EFV	TDF	NoEvent	0	0	0	0	0	0	0	0
1936	30	1	Male	W	W	46	III	III&IV	255	2	3	2010	2	38	33	TDF+3TC+EFV	1f	EFV	TDF	NoEvent	0	0	0	0	0	0	0	0
1937	40	2	Male	W	W	75	III	III&IV	432	2	3	2010	2	46	41	TDF+3TC+EFV	1f	EFV	TDF	NoEvent	0	0	0	0	0	0	0	0
1938	31	1	Male	W	W	52	III	III&IV	678	2	3	2010	2	39	25	TDF+3TC+EFV	1f	EFV	TDF	NoEvent	0	0	0	0	0	0	0	0
1939	30	1	Male	W	W		III	III&IV	203	2	3	2011	2	28	28	AZT-3TC-NVP	1c	NVP	AZT	NoEvent	0	0	0	0	0	0	0	0
1940	32	1	Female	W	W	49	III	III&IV	205	2	3	2011	2	25	26	AZT-3TC-NVP	1c	NVP	AZT	NoEvent	0	0	0	0	0	0	0	0
1941	27	1	Male	W	W	51	III	III&IV	209	2	3	2011	2	26	26	AZT-3TC-NVP	1c	NVP	AZT	NoEvent	0	0	0	0	0	0	0	0
1942	37	1	Female	W	W		III	III&IV	212	2	3	2011	2	31	31	AZT-3TC-NVP	1c	NVP	AZT	NoEvent	0	0	0	0	0	0	0	0
1943	31	1	Female	W	W	61	III	III&IV	213	2	3	2011	2	26	26	AZT-3TC-NVP	1c	NVP	AZT	NoEvent	0	0	0	0	0	0	0	0
1944	40	2	Male	W	W		III	III&IV	213	2	3	2011	2	30	30	AZT-3TC-NVP	1c	NVP	AZT	NoEvent	0	0	0	0	0	0	0	0
1945	36	1	Female	W	W		III	III&IV	221	2	3	2011	2	31	31	AZT-3TC-NVP	1c	NVP	AZT	NoEvent	0	0	0	0	0	0	0	0
1946	38	1	Male	W	W	44	III	III&IV	230	2	3	2011	2	25	25	AZT-3TC-NVP	1c	NVP	AZT	NoEvent	0	0	0	0	0	0	0	0
1947	47	2	Male	W	W		III	III&IV	235	2	3	2011	2	31	31	AZT-3TC-NVP	1c	NVP	AZT	NoEvent	0	0	0	0	0	0	0	0
1948	27	1	Male	W	W	54	III	III&IV	240	2	3	2011	2	25	25	AZT-3TC-NVP	1c	NVP	AZT	NoEvent	0	0	0	0	0	0	0	0
1949	30	1	Female	W	W		III	III&IV	242	2	3	2011	2	35	35	AZT-3TC-NVP	1c	NVP	AZT	NoEvent	0	0	0	0	0	0	0	0
1950	22	1	Female	W	W		III	III&IV	244	2	3	2011	2	30	30	AZT-3TC-NVP	1c	NVP	AZT	NoEvent	0	0	0	0	0	0	0	0
1951	22	1	Female	W	W	45	III	III&IV	260	2	3	2011	2	24	24	AZT-3TC-NVP	1c	NVP	AZT	NoEvent	0	0	0	0	0	0	0	0
1952	35	1	Female	W	W		III	III&IV	265	2	3	2011	2	30	30	AZT-3TC-NVP	1c	NVP	AZT	NoEvent	0	0	0	0	0	0	0	0
1953	29	1	Female	W	W		III	III&IV	271	2	3	2011	2	35	35	AZT-3TC-NVP	1c	NVP	AZT	NoEvent	0	0	0	0	0	0	0	0
1954	40	2	Female	W	W		III	III&IV	276	2	3	2011	2	32	32	AZT-3TC-NVP	1c	NVP	AZT	NoEvent	0	0	0	0	0	0	0	0
1955	30	1	Male	W	W	53	III	III&IV	307	2	3	2011	2	28	28	AZT-3TC-NVP	1c	NVP	AZT	NoEvent	0	0	0	0	0	0	0	0
1956	32	1	Female	W	W		III	III&IV	334	2	3	2011	2	32	32	AZT-3TC-NVP	1c	NVP	AZT	NoEvent	0	0	0	0	0	0	0	0
1957	56	2	Male	W	W	57	III	III&IV	345	2	3	2011	2	28	28	AZT-3TC-NVP	1c	NVP	AZT	NoEvent	0	0	0	0	0	0	0	0
1958	35	1	Male	W	W	44	III	III&IV	349	2	3	2011	2	29	29	AZT-3TC-NVP	1c	NVP	AZT	NoEvent	0	0	0	0	0	0	0	0
1959	35	1	Female	W	W	69	III	III&IV	402	2	3	2011	2	27	27	AZT-3TC-NVP	1c	NVP	AZT	NoEvent	0	0	0	0	0	0	0	0
1960	28	1	Female	W	W		III	III&IV	528	2	3	2011	2	32	32	AZT-3TC-NVP	1c	NVP	AZT	NoEvent	0	0	0	0	0	0	0	0
1961	22	1	Female	W	W	52	III	III&IV	479	2	3	2011	2	29	29	AZT-3TC-EFV	1d	EFV	AZT	NoEvent	0	0	0	0	0	0	0	0
1962	45	2	Female	W	W		III	III&IV	223	2	3	2011	2	35	35	TDF+3TC+NVP	1e	NVP	TDF	NoEvent	0	0	0	0	0	0	0	0
1963	36	1	Female	W	W	59	III	III&IV	236	2	3	2011	2	29	29	TDF+3TC+NVP	1e	NVP	TDF	NoEvent	0	0	0	0	0	0	0	0
1964	23	1	Female	W	W	41	III	III&IV	250	2	3	2011	2	26	26	TDF+3TC+NVP	1e	NVP	TDF	NoEvent	0	0	0	0	0	0	0	0
1965	37	1	Male	W	W		III	III&IV	270	2	3	2011	2	32	32	TDF+3TC+NVP	1e	NVP	TDF	NoEvent	0	0	0	0	0	0	0	0
1966	50	2	Male	W	W	58	III	III&IV	287	2	3	2011	2	28	28	TDF+3TC+NVP	1e	NVP	TDF	NoEvent	0	0	0	0	0	0	0	0
1967	25	1	Female	W	W		III	III&IV	324	2	3	2011	2	33	33	TDF+3TC+NVP	1e	NVP	TDF	NoEvent	0	0	0	0	0	0	0	0
1968	28	1	Male	W	W	55	III	III&IV	445	2	3	2011	2	32	10	TDF+3TC+NVP	1e	NVP	TDF	NoEvent	0	0	0	0	0	0	0	0
1969	30	1	Male	W	W	49	III	III&IV	217	2	3	2011	2	24	23	TDF+3TC+EFV	1f	EFV	TDF	NoEvent	0	0	0	0	0	0	0	0
1970	30	1	Male	W	W		III	III&IV	220	2	3	2011	2	31	31	TDF+3TC+EFV	1f	EFV	TDF	NoEvent	0	0	0	0	0	0	0	0
1971	26	1	Female	W	W	37	III	III&IV	264	2	3	2011	2	29	29	TDF+3TC+EFV	1f	EFV	TDF	NoEvent	0	0	0	0	0	0	0	0
1972	45	2	Male	W	W	55	III	III&IV	300	2	3	2011	2	25	25	TDF+3TC+EFV	1f	EFV	TDF	NoEvent	0	0	0	0	0	0	0	0
1973	35	1	Female	W	W		III	III&IV	306	2	3	2011	2	30	30	TDF+3TC+EFV	1f	EFV	TDF	NoEvent	0	0	0	0	0	0	0	0
1974	25	1	Female	W	W	52	III	III&IV	314	2	3	2011	2	29	16	TDF+3TC+EFV	1f	EFV	TDF	NoEvent	0	0	0	0	0	0	0	0
1975	55	2	Female	W	W	65	III	III&IV	320	2	3	2011	2	25	25	TDF+3TC+EFV	1f	EFV	TDF	NoEvent	0	0	0	0	0	0	0	0
1976	35	1	Male	W	W	50	III	III&IV	333	2	3	2011	2	27	27	TDF+3TC+EFV	1f	EFV	TDF	NoEvent	0	0	0	0	0	0	0	0
1977	45	2	Female	W	W		III	III&IV	358	2	3	2011	2	30	30	TDF+3TC+EFV	1f	EFV	TDF	NoEvent	0	0	0	0	0	0	0	0
1978	42	2	Male	W	W	42	III	III&IV	405	2	3	2011	2	35	18	TDF+3TC+EFV	1f	EFV	TDF	NoEvent	0	0	0	0	0	0	0	0
1979	36	1	Male	W	W	70	III	III&IV	200	2	3	2012	2	15	15	AZT-3TC-NVP	1c	NVP	AZT	NoEvent	0	0	0	0	0	0	0	0
1980	27	1	Female	W	W	47	III	III&IV	201	2	3	2012	2	23	23	AZT-3TC-NVP	1c	NVP	AZT	NoEvent	0	0	0	0	0	0	0	0
1981	50	2	Male	W	W	74	III	III&IV	216	2	3	2012	2	23	23	AZT-3TC-NVP	1c	NVP	AZT	NoEvent	0	0	0	0	0	0	0	0
1982	41	2	Male	W	W	62	III	III&IV	222	2	3	2012	2	19	19	AZT-3TC-NVP	1c	NVP	AZT	NoEvent	0	0	0	0	0	0	0	0
1983	32	1	Male	W	W	61	III	III&IV	240	2	3	2012	2	17	17	AZT-3TC-NVP	1c	NVP	AZT	NoEvent	0	0	0	0	0	0	0	0
1984	37	1	Female	W	W		III	III&IV	257	2	3	2012	2	15	15	AZT-3TC-NVP	1c	NVP	AZT	NoEvent	0	0	0	0	0	0	0	0
1985	27	1	Female	W	W	70	III	III&IV	257	2	3	2012	2	20	20	AZT-3TC-NVP	1c	NVP	AZT	NoEvent	0	0	0	0	0	0	0	0
1986	35	1	Female	W	W	40	III	III&IV	257	2	3	2012	2	20	20	AZT-3TC-NVP	1c	NVP	AZT	NoEvent	0	0	0	0	0	0	0	0
1987	34	1	Male	W	W	67	III	III&IV	264	2	3	2012	2	22	22	AZT-3TC-NVP	1c	NVP	AZT	NoEvent	0	0	0	0	0	0	0	0
1988	24	1	Male	W	W	46	III	III&IV	277	2	3	2012	2	21	21	AZT-3TC-NVP	1c	NVP	AZT	NoEvent	0	0	0	0	0	0	0	0
1989	49	2	Male	W	W	66	III	III&IV	301	2	3	2012	2	16	16	AZT-3TC-NVP	1c	NVP	AZT	NoEvent	0	0	0	0	0	0	0	0
1990	28	1	Female	W	W	45	III	III&IV	332	2	3	2012	2	18	18	AZT-3TC-NVP	1c	NVP	AZT	NoEvent	0	0	0	0	0	0	0	0
1991	22	1	Female	W	W	52	III	III&IV	312	2	3	2012	2	19	19	AZT-3TC-EFV	1d	EFV	AZT	NoEvent	0	0	0	0	0	0	0	0
1992	32	1	Female	W	W	72	III	III&IV	209	2	3	2012	2	15	15	TDF+3TC+NVP	1e	NVP	TDF	NoEvent	0	0	0	0	0	0	0	0
1993	20	1	Female	W	W	37	III	III&IV	212	2	3	2012	2	21	21	TDF+3TC+NVP	1e	NVP	TDF	NoEvent	0	0	0	0	0	0	0	0
1994	23	1	Female	W	W	54	III	III&IV	220	2	3	2012	2	19	19	TDF+3TC+NVP	1e	NVP	TDF	NoEvent	0	0	0	0	0	0	0	0
1995	20	1	Female	W	W	38	III	III&IV	268	2	3	2012	2	16	16	TDF+3TC+NVP	1e	NVP	TDF	NoEvent	0	0	0	0	0	0	0	0
1996	25	1	Female	W	W	32	III	III&IV	268	2	3	2012	2	18	18	TDF+3TC+NVP	1e	NVP	TDF	NoEvent	0	0	0	0	0	0	0	0
1997	25	1	Female	W	W		III	III&IV	342	2	3	2012	2	22	22	TDF+3TC+NVP	1e	NVP	TDF	NoEvent	0	0	0	0	0	0	0	0
1998	43	2	Male	W	W	40	III	III&IV	210	2	3	2012	2	20	20	TDF+3TC+EFV	1f	EFV	TDF	NoEvent	0	0	0	0	0	0	0	0
1999	30	1	Female	W	W	44	III	III&IV	217	2	3	2012	2	23	23	TDF+3TC+EFV	1f	EFV	TDF	NoEvent	0	0	0	0	0	0	0	0
[truncated: 387 more rows]
